# Supplementary material for: Exposure to the Amino Acids Histidine, Lysine, and Threonine Reduces mTOR Activity and Affects Neurodevelopment in a Human Cerebral Organoid Model
Source: Nutrients. 2022 May 23;14(10):2175. doi: 10.3390/nu14102175 (PMC9145399; doi:10.3390/nu14102175)
Supplement: Supplementary file 1 [file nutrients-14-02175-s001.zip]

Archive with 2 entries (2 files):
- Supplementary figures.pptx
- SupplementaryTables RevisionV2.xlsx
