# Supplementary material for: Exposure to the Amino Acids Histidine, Lysine, and Threonine Reduces mTOR Activity and Affects Neurodevelopment in a Human Cerebral Organoid Model
Source: Nutrients. 2022 May 23;14(10):2175. doi: 10.3390/nu14102175 (PMC9145399; doi:10.3390/nu14102175)
Supplement: Supplementary file 1 [file nutrients-14-02175-s001.zip › SupplementaryTables RevisionV2.xlsx]

## Sheet: InfoSheet
Infosheet Supplementary tables
STable1	Statistics baseline mTOR and P70 gene and protein expression, P70 protein expression after Rapamycin stimuation, and P70 protein expression after acute amino acid stimulation
Stable2	Statistics organoid size measurements
STable3	DEG from the RNA sequencing
STable4	DEG celltype overlap
STable5	DEG IPA
STable6	WGCNA modules
STable7	HUB genes WGCNA
STable8	WGCNA module celltype overlap
STable9	WGCNA Module IPA
STable10	Celltype lists
STable11	Antibodies for westernblot

## Sheet: STableS1
Figure	Protein	Test	Test statistics
2A-1	P-mTOR/mTOR	Kruskall-Wallis	H	P value	DFn	DFd
			2695	0.2707	2	18
2A-2	P-P70S6K/P70S6K	Kruskall-Wallis	H	P value	DFn	DFd
			9263	0.0097	2	20
2C	P-P70S6K/P70S6K	Mann-Whitney	P value	Median CTR	IQR CTR	Median RAPA	IQR RAPA
			0.0022	0.9371	0.8696	0.2274	0.1664
2D	P-P70S6K/P70S6K	Kruskall-Wallis	H	P value	DFn	DFd
			18.20	0.0001	2	24
S1G	P70S6K	Kruskall-Wallis	H	P value	DFn	DFd
			6233	0.0443	2	24
S1H	P-P70S6K	Kruskall-Wallis	H	P value	DFn	DFd
			4499	0.1055	2	20
S1J	mTOR	Kruskall-Wallis	H	P value	DFn	DFd
			2531	0.2821	2	21
S1K	P-mTOR	Kruskall-Wallis	H	P value	DFn	DFd
			2488	0.2981	2	19
S2C	P70S6K	Mann-Whitney	P value	Median CTR	IQR CTR	Median RAPA	IQR RAPA
			0.5887	0.9493	0.9107	0.6593	0.5416
S2D	P-P70S6K	Mann-Whitney	P value	Median CTR	IQR CTR	Median RAPA	IQR RAPA
			0.0022	0.9404	0.3647	0.1601	0.3347
S3G	P70S6K	Kruskall-Wallis	H	P value	DFn	DFd
			0.2152	0.8980	2	24
S3H	P-P70S6K	Kruskall-Wallis	H	P value	DFn	DFd
			16.32	0.0003	2	24
Figure	Protein	Test	Test statistics
2A-2	P-P70S6K/P70S6K	Dunn's Multiple Comparisons Test	P value	Mean rank 1	Mean rank 2
		D24 vs D35	>0.9999	16.50	1411
		D24 vs D105	0.0103	16.50	6250
2D	P-P70S6K/P70S6K	Dunn's Multiple Comparisons Test	P value	Mean rank 1	Mean rank 2
		CTR vs 10mM	0.5183	16.33	20.56
		CTR vs 50mM	0.0054	16.33	5111
S1G	P70S6K	Dunn's Multiple Comparisons Test	P value	Mean rank 1	Mean rank 2
		D24 vs D35	>0.9999	12.56	10.22
		D24 vs D105	0.1496	12.56	19.22
S3H	P-P70S6K	Dunn's Multiple Comparisons Test	P value	Mean rank 1	Mean rank 2
		CTR vs 10mM	>0.9999	17.44	19.22
		CTR vs 50mM	0.0024	17.44	5333

## Sheet: STableS2
Figure	Measure	Test	Test statistics
3B	Size	Two-way Anova	Stimulation	Time	Interaction
		P value	< 0.0001	< 0.0001	< 0.0001
		F (DFn, DFd)	(2, 352) 282.8	(4,352) 58.92	(8, 352) 22.47
		Dunnett's multiple comparisons test	Adjusted P Value	q	DF	95,00% CI
		Week 4
		CTR vs. 10mM	0.2968	1365	352	-0.09375 - 0.3908
		CTR vs. 50mM	<0.0001	4192	352	0.2017 - 0.6584
		Week 5
		CTR vs. 10mM	0.0843	2001	352	-0.02486 - 0.4741
		CTR vs. 50mM	<0.0001	7208	352	0.5442 - 1.029
		Week 6
		CTR vs. 10mM	0.3832	1191	352	-0.1779 - 0.5898
		CTR vs. 50mM	<0.0001	10.34	352	1.274 - 1.970
		Week 7
		CTR vs. 10mM	0.0041	3094	352	0.1610 - 0.9716
		CTR vs. 50mM	<0.0001	11.33	352	1.669 - 2.479
		Week 10
		CTR vs. 10mM	0.0008	3563	352	0.2501 - 1.071
		CTR vs. 50mM	<0.0001	14.82	352	2.103 - 2.841

## Sheet: STableS3
Day 20 Down	LFC	padj		Day 20 up	LFC	padj		Day 35 Down	LFC	padj		Day 35 up	LFC	padj		Day 100 Down	LFC	padj		Day 100 up	LFC	padj
DPPA3	-2.60801	0.034157		SOX6	1.5375	0.0471167		MYOZ2	-3.85522	0.0415595		FSHR	6.32971	3.57475e-05		PKP3	-29.9998	2.35277e-26		BSCL2	30	2.00853e-15
CLDN7	-1.23089	0.019211		ENO4	1.26661	0.0349306		KRT6A	-3.43214	0.0280604		LINC01559	5.87185	0.000360843		SMIM22	-29.9821	8.36026e-16		CD33	30	1.45347e-12
EPCAM	-1.186	0.0290896		SLIT2	1.14602	0.0217804		MT1F	-3.38612	1.54219e-11		LCK	3.92233	0.0189967		CASC16	-29.9702	5.3238e-60		CERKL	30	1.43303e-12
CDH1	-0.957675	0.0363271		SRGAP3	1.13948	0.0290896		C1orf105	-3.13886	0.0229216		SLC12A1	3.80862	0.0316302		ASB15	-29.9563	5.79337e-17		FLJ22447	30	1.64251e-12
TJP2	-0.817075	0.0328116		ZFHX4-AS1	0.995761	0.034157		ACTC1	-2.41853	0.0352371		LOC730100	3.65482	0.0133617		UGT2B17	-29.9339	7.86415e-13		GABRD	30	1.44848e-12
FBXW8	-0.564571	0.0203401		ZFHX4	0.963008	0.0217804		SYNGR4	-2.32757	0.0133512		HIPK4	3.57616	0.0247959		MNX1	-29.9164	9.68798e-30		HOXA11-AS	30	1.61401e-12
AGPAT1	-0.532917	0.032073		LOC728392	0.883988	0.0413015		ZNF695	-1.63869	0.000629353		LOC101929549	3.43239	0.0253827		RNF43	-29.8875	1.79463e-17		PTGDR	30	5.45878e-14
PET117	-0.48845	0.019211		LSAMP	0.880513	0.034157		TMOD2	-1.55226	0.00156269		ETNPPL	3.36608	0.0103384		B3GNT8	-29.855	2.76798e-56		CSN3	29.8602	1.61401e-12
ARRDC3	-0.479609	0.0290896		GAREM1	0.865901	0.0290896		SCG3	-1.35168	0.0341149		LOC101928796	3.12149	0.0189967		EGFR-AS1	-29.8324	1.05887e-12		LOC400794	28.4349	2.62184e-11
TMEM127	-0.474031	0.0422397		SULT1C4	0.853751	0.0467124		NPSR1-AS1	-1.34768	0.0422216		KLK7	3.06338	0.0417124		LVRN	-29.8321	1.69462e-12		LOC100287225	27.0342	3.43378e-10
PTRHD1	-0.437483	0.0290896		VEGFC	0.847556	0.0488268		LOC100506985	-1.31869	0.0407205		MYRFL	2.99464	0.0434536		LOC100130238	-29.8277	1.63555e-13		PRG2	26.4876	9.25583e-10
TCOF1	-0.363494	0.0422397		SPOCK1	0.811303	0.0395795		ELMOD1	-1.30599	0.0215208		SLC38A4	2.95061	0.0133617		SYT8	-29.8071	2.93752e-38		LINC00189	25.7447	2.4866e-09
BOLA3	-0.360582	0.019211		CEP126	0.79766	0.019211		ZNF442	-1.28356	0.0017046		C10orf126	2.90209	0.0215093		C4orf17	-29.7755	7.27827e-24		DCST2	24.9843	1.09278e-08
EMG1	-0.360578	0.0422397		CLMN	0.753237	0.0422397		LOC440173	-1.22807	0.0284749		C6orf223	2.85159	0.00555708		NBPF22P	-29.7735	1.29589e-12		TEX11	24.1146	1.11407e-08
EXOSC1	-0.350535	0.037215		ASPM	0.747241	0.0372295		ZNF354B	-1.20683	0.0263744		LEKR1	2.84973	0.0146131		MGC27382	-29.6818	1.61682e-13		TEC	22.3755	5.70876e-07
CCDC71L	-0.34788	0.0217804		LINC00504	0.680663	0.0363271		MT1X	-1.1995	0.0183095		FEV	2.84731	0.021833		DPYS	-29.6477	3.59379e-32		LOC414300	22.3282	6.09963e-07
SLC25A5	-0.331144	0.00862431		FRYL	0.654965	0.019211		NMU	-1.14658	0.00540692		LOC100132735	2.81945	0.0391301		PPBP	-29.594	2.68648e-12		SH2D4B	22.1091	2.24717e-10
NDUFC2	-0.287093	0.0348206		PCF11	0.647777	0.0107422		PDE10A	-1.14367	0.0103384		SSTR3	2.69496	0.0360838		CELP	-29.5568	8.45591e-16		C11orf98	21.7062	1.71419e-06
PSMA5	-0.267542	0.0203401		GLI3	0.580838	0.034157		ARHGEF6	-1.1192	0.00647492		MYH7	2.68718	0.0413207		PTTG3P	-29.2595	5.45458e-12		HYI	20.6592	7.83128e-06
MRPL57	-0.262622	0.0353095		TPR	0.561837	0.0407268		ZNF431	-1.08245	0.00676148		MRGPRF	2.65601	0.0132792		LOC101927740	-28.9832	7.54257e-12		LOC101928731	20.553	4.34521e-08
RPL36	-0.23498	0.0290896		MT-TM	0.554959	0.0200605		ZNF367	-1.06714	0.0064984		LOC101928002	2.54527	0.0339046		RETNLB	-28.8524	1.14336e-11		CCDC144NL	20.5438	7.80996e-06
				MCM3AP	0.516837	0.037215		NRXN1	-1.0625	0.0328421		C8B	2.48319	0.011151		LOC101927768	-28.6807	1.47057e-11		CCDC144A	20.4374	1.05008e-05
				RNF103	0.470792	0.0290896		PDK1	-1.05791	0.000813923		RANBP3L	2.4144	0.0269621		LBX1	-28.5736	7.64298e-13		LILRB2	19.3056	3.6887e-05
				ARID4A	0.469299	0.00862431		KITLG	-1.05655	0.00424225		ANO9	2.37432	0.0197329		LOC254028	-28.284	2.90124e-11		MAMDC2-AS1	18.6481	5.87064e-09
				CHD1	0.46677	0.034157		LIMCH1	-1.05431	0.0189977		EPYC	2.33271	0.0486934		HMX2	-27.9734	5.20024e-11		KIR3DX1	18.1019	0.000204706
				TRAPPC13	0.445157	0.0203401		PPM1L	-1.05431	0.0253827		MARCH10	2.30285	0.0253827		AKR1C4	-27.3461	1.77177e-10		GOLGA8DP	16.1635	0.00153191
				ZNF292	0.430207	0.019211		VASH2	-1.05233	0.0237547		SERPINA3	2.30087	0.00591502		CCL13	-26.9092	7.39242e-16		TMED6	15.9372	0.00211099
				CHSY1	0.416887	0.034157		KLF12	-1.04427	0.00445094		GPER1	2.2874	0.0150725		DEPDC1-AS1	-26.8835	4.40066e-10		CYSLTR2	15.5681	4.58624e-10
				WBP4	0.333892	0.019211		GABRB3	-1.02952	0.0173363		ADPRH	2.28281	0.00429369		CIRBP-AS1	-26.6264	6.48029e-10		LOC101926913	15.1263	0.00458178
								ZNF844	-1.02359	0.0346903		TULP1	2.28215	0.0100705		NLRP9	-26.3146	4.70123e-12		CATIP	14.9531	0.0046564
								NTN4	-1.01776	0.0379317		PGM5P4-AS1	2.25679	0.00434675		MS4A10	-26.289	1.3075e-09		LOC730100	14.8697	0.00527258
								NDST3	-1.01682	0.0392351		CXCL1	2.2528	0.0133617		LOC646471	-25.7186	3.00609e-09		UNC13C	14.5987	0.00723329
								DLEU2L	-1.00837	0.0124543		UBD	2.22647	0.0418186		LOC101928143	-25.4143	5.17127e-09		IL15	14.1801	0.0101334
								SNX10	-0.992784	0.0215595		LINC00240	2.22539	0.0405793		RGMB-AS1	-25.097	9.26879e-09		TDRD6	14.1041	4.1121e-08
								ARHGAP11A	-0.966433	0.00269075		FAM109B	2.19206	3.57475e-05		GJC3	-25.0889	9.26879e-09		RPL13AP6	13.8272	0.000578129
								ZNF841	-0.965232	0.0207819		C1orf189	2.186	0.0199455		LGALS14	-24.9867	9.63491e-09		SLA2	12.7127	0.00224475
								SERTAD4	-0.937602	0.047459		CLEC7A	2.12938	0.0448025		HSD3B1	-24.6912	1.72341e-08		LINC00836	12.3125	0.028194
								ST8SIA4	-0.936873	0.0346903		HIST1H2AC	2.11865	0.0133617		GFI1B	-24.6695	1.88023e-08		LINC00865	12.0294	0.0071916
								ZNF112	-0.935799	0.0215415		CXCL6	2.11694	0.00886595		TLX1	-24.6012	2.06013e-08		BRE-AS1	12.0246	0.0194612
								UGT8	-0.924355	0.034853		GABRD	2.07606	0.0425263		MIR6755	-24.3779	2.7924e-08		ZNF878	11.7228	0.034205
								NEIL3	-0.91686	0.0301949		CDKN2B	2.06768	0.0150725		CSTA	-23.7248	8.80344e-08		NBPF20	11.0592	0.0326827
								GPCPD1	-0.878556	0.0174465		TMEM171	2.06202	0.0143902		CETP	-23.6884	8.88186e-08		NEK10	11.0077	0.000650654
								ZNF564	-0.873365	0.0028452		TAPT1-AS1	1.94016	0.0133617		ECSCR	-23.4704	2.50021e-11		COL4A4	10.7492	7.03384e-06
								ZNF761	-0.854803	0.020244		LINC00869	1.94	0.0136996		MPPED1	-23.3034	2.08537e-11		SPRR3	9.40423	0.00988445
								BCAT1	-0.848673	0.0328165		TSPAN10	1.93221	0.00269075		ICAM2	-23.2578	1.68441e-07		CHRNG	7.75692	0.0214492
								PROX1	-0.84508	0.0498835		PRR18	1.90264	0.0322654		HOXD13	-23.0494	2.21281e-07		CYP24A1	7.65033	0.000162986
								MND1	-0.842163	0.0111841		CCL2	1.89589	0.00696906		IL20RB	-22.9107	2.9883e-07		KLK7	7.49604	0.0462115
								CD24	-0.841209	0.0411061		SAXO2	1.89545	0.0132792		PRAC1	-22.8843	2.9883e-07		ZSWIM8-AS1	7.39465	0.0404168
								ANGPT2	-0.831771	0.00579686		KRT17	1.89126	0.0177059		ILDR1	-22.6478	4.32846e-07		CFAP73	7.04564	0.00094448
								TOP2B	-0.829921	0.00796039		LOC389332	1.8857	0.0177059		PXT1	-22.5583	8.98383e-24		ETNPPL	6.79697	0.000678294
								ZNF595	-0.827793	0.047412		CEACAM1	1.86396	0.00579686		SMIM2-AS1	-22.3394	7.67617e-07		PRPH2	6.78353	0.0371854
								PCDHB16	-0.825329	0.0384183		RAMP1	1.84843	0.00124777		AADACP1	-21.8456	1.45179e-06		VMO1	6.7481	0.0353163
								ZNF614	-0.821056	0.00424225		LINC01239	1.84156	0.0456732		PARD3-AS1	-21.335	2.97302e-06		SAMD15	6.62717	0.0245938
								GPSM2	-0.820372	0.019642		MEDAG	1.83975	0.0392351		GABRG1	-21.3228	2.97302e-06		CD38	6.49527	0.00831466
								BRCA1	-0.818948	0.00445094		GYLTL1B	1.81731	0.00424225		LINC00654	-21.1101	3.07356e-06		AMTN	6.28085	0.00289112
								LRRC40	-0.81866	0.0295857		ARHGEF5	1.81523	0.0145877		AKR1D1	-21.1081	7.3955e-12		NEK5	6.25277	0.0305016
								ARRDC3	-0.815436	0.0051432		FAM132A	1.8029	0.00579686		HNF1A	-20.9158	5.23785e-06		C18orf65	6.07303	0.0169427
								CXXC4	-0.806336	0.0418186		TERC	1.80128	0.0167063		TSPAN32	-20.7051	7.03384e-06		ITGAL	5.99235	0.0310646
								PARP11	-0.797036	0.0221947		SLC39A12	1.79134	0.0216008		LRRC31	-20.6401	7.48987e-06		GMNC	5.81499	5.27233e-05
								ZNF26	-0.787479	0.012548		TMEM45B	1.787	0.0215093		CD37	-20.6043	8.44889e-06		PROKR2	5.74477	0.0392511
								KRAS	-0.784938	3.57475e-05		SMPDL3B	1.7747	0.00424225		C20orf197	-20.5169	8.64387e-06		LOC643711	5.35793	0.00429837
								FAM155A	-0.782214	0.0244755		FAM81B	1.77136	0.00663377		LINC00545	-20.2314	1.38273e-05		FAM179A	5.31505	0.00537012
								OSBPL6	-0.773708	0.0103384		GMNC	1.77017	0.0251857		UPB1	-19.9651	8.86101e-20		GNAT1	5.25556	0.028891
								CENPU	-0.77106	0.0362995		HSPA2	1.73942	0.0152126		STPG2	-19.9264	1.94602e-05		C1QB	4.90211	0.0483445
								KIF11	-0.770458	0.0278878		IL1A	1.72231	0.00154763		C1orf204	-19.8953	1.96734e-05		TSHR	4.80136	0.000984898
								SCAPER	-0.769511	0.00163489		DMRT3	1.69105	0.0192506		TMEM125	-19.8292	2.10871e-05		PRC1-AS1	4.71223	0.0181581
								MZT1	-0.762722	0.000360843		DDX60L	1.68214	0.0205309		TEX41	-19.2464	4.91284e-05		TRPV4	4.61944	0.00245877
								BRIP1	-0.760637	0.0459184		FAM166B	1.67009	0.023344		KLK11	-19.226	5.03133e-07		DIO2	4.59804	0.0190508
								TNIK	-0.757708	0.0134413		MUC12	1.6673	0.015581		FOXE3	-19.005	6.05223e-05		DENND2D	4.54313	0.0371854
								MTMR6	-0.75155	0.0205248		ROPN1L	1.65717	0.0158323		RFX8	-18.9551	6.87502e-05		C1QA	4.47786	0.0486326
								GNB4	-0.750237	0.0317368		MADCAM1	1.64433	0.00483814		GPR39	-18.9362	2.17813e-28		C1QC	4.41433	0.0465218
								SCAI	-0.748815	0.0216008		WNK4	1.64341	0.0430253		LVCAT5	-18.759	2.83427e-05		RGL3	4.14221	0.00854665
								BAZ1A	-0.74637	0.0366639		HYAL3	1.64206	0.00255665		RPL13P5	-18.7247	3.29085e-06		LOC102724708	3.83777	0.0367681
								NUSAP1	-0.744709	0.0225079		PPP1R3G	1.62039	0.0355476		CHRNA10	-18.7217	2.97302e-06		C8orf22	3.60746	0.043152
								RNF219	-0.743657	0.0180883		HSF2BP	1.62016	0.0103384		CASKIN1	-18.6883	9.80707e-05		F5	3.576	0.00416124
								CKAP2L	-0.721611	0.0263554		CCDC151	1.61858	0.00890891		IDI2	-18.6852	7.6704e-29		MAP3K19	3.556	0.0455825
								VPS36	-0.72112	0.0260935		ME1	1.59753	0.00718568		RPL17-C18orf32	-18.6667	9.75655e-26		TSNAXIP1	3.54147	0.000805154
								STRN	-0.72087	0.0223046		S100A6	1.58727	0.000112603		PGM5-AS1	-18.6645	0.000101453		LOC101927023	3.45661	0.00927529
								PLCL2	-0.718641	0.0193083		PLAU	1.57925	0.0315464		PTH2R	-18.5996	7.18577e-32		ATP2B3	3.44888	0.0103485
								NCAPG	-0.718411	0.0378994		GPNMB	1.57512	0.00555708		AGMO	-18.5273	6.07896e-24		LOC284578	3.38009	0.0462115
								CNKSR2	-0.718103	0.0235761		RIBC2	1.57439	0.00950778		LYPD8	-18.5056	5.26532e-21		NPY	3.20567	0.0117893
								BICD1	-0.714327	0.0237228		GDF5	1.56919	0.0149235		IRAIN	-18.4713	2.50021e-11		RARRES2	3.0154	0.000158838
								THAP9-AS1	-0.711323	0.00890891		TRPV3	1.56526	0.0100705		CRYM-AS1	-18.4384	2.17049e-09		TTR	3.00497	0.0154002
								RAD51AP1	-0.708768	0.0412101		MX2	1.56184	0.00719205		TG	-18.2702	1.32199e-08		MIXL1	2.98298	0.0261865
								SH3GLB1	-0.703659	0.00218689		ZBED6CL	1.55342	0.0142693		OTP	-18.2593	6.01286e-08		CFAP52	2.92541	0.0227104
								TOP2A	-0.701925	0.0241241		C20orf85	1.55197	0.0407807		NKAPL	-18.2269	0.000163744		HTR2C	2.80047	0.0247924
								KDM7A	-0.697938	0.0137203		C1orf194	1.54871	0.0377376		SLC10A2	-18.2012	1.03088e-20		KLK10	2.71273	0.0276399
								ZNF180	-0.697882	0.0392008		KCNE5	1.54615	0.0235761		LOC157273	-18.1796	1.03467e-17		CDKN2B	2.71102	0.0177009
								CKAP2	-0.695726	0.0330099		NPW	1.53049	0.0440184		THSD1	-18.1491	1.1926e-13		C9orf24	2.6954	0.00722176
								NAPG	-0.693449	0.02481		SLC17A8	1.53031	0.0218159		PRAMEF1	-18.1118	0.000187955		CLEC19A	2.66837	0.0196423
								TBC1D23	-0.684993	0.0250357		LIF	1.52593	0.0251857		CCDC107	-18.0706	0.00021123		RGS7BP	2.65259	0.020326
								PAQR3	-0.681956	0.0150163		FEZF1-AS1	1.52326	0.0317368		SNORD14A	-18.0457	6.70534e-09		LRRIQ1	2.64358	0.0221346
								FIGN	-0.679816	0.0457611		MR1	1.52243	0.0206368		C2CD4A	-18.0146	1.16628e-15		CSF1R	2.6286	0.0462115
								ANKRD28	-0.672957	0.00172778		FBXO2	1.51894	0.00649064		SSSCA1-AS1	-17.8466	0.000244178		CCDC173	2.61671	0.020326
								ELOVL6	-0.672876	0.0244755		HYDIN	1.51781	0.00384895		KRT23	-17.8063	0.000271652		STEAP3	2.57213	0.0139312
								KALRN	-0.672311	0.0467565		ZNF311	1.51141	0.021833		ANKRD36	-17.7022	2.75598e-06		COL9A2	2.56954	2.30082e-05
								MTMR9	-0.671998	0.0100705		TTLL9	1.5114	0.0318661		LOC105371414	-17.696	3.88897e-08		C8orf34	2.53079	0.000518833
								RIMKLB	-0.670436	0.00277904		UGT3A2	1.51027	0.0148543		HTR3B	-17.6853	3.09406e-17		CTSV	2.51862	0.000721954
								ANK3	-0.670411	0.013495		CTSZ	1.50194	0.00555708		PEG3	-17.682	9.26879e-09		LINC00472	2.48292	0.0455825
								CCNA2	-0.668315	0.0368492		ARHGEF35	1.47402	0.0435107		ALPPL2	-17.6658	0.000320013		CFAP221	2.47101	0.0159221
								CEP78	-0.664049	0.0202418		INSL3	1.45448	0.0463725		PPIAP30	-17.6542	4.91284e-05		CCDC81	2.4653	0.0129197
								MAPK8	-0.662415	0.0365933		SERPINB1	1.4483	3.57475e-05		LOC101929694	-17.6128	5.3754e-09		DNAH7	2.44062	0.00831849
								MYO1B	-0.660573	0.031584		METTL7B	1.43819	0.0391301		LOC102724580	-17.5532	6.59975e-06		ZMYND10	2.43454	0.0181978
								CEBPZ	-0.658509	0.0425574		C2orf40	1.42315	0.005514		LNX1-AS2	-17.5511	0.000373924		CFAP77	2.40136	0.0398123
								MSH2	-0.655621	0.0195904		TSNAXIP1	1.42086	0.0252289		LOC101928126	-17.5348	5.09533e-38		DRAM1	2.39943	0.0427785
								VAV3	-0.655441	0.0280604		SRPX2	1.40948	0.0497192		LYG2	-17.4421	3.89658e-12		GRAMD2	2.38449	0.0351713
								UBE2D1	-0.640339	0.00218689		IER3	1.40341	0.00555708		CEACAM7	-17.3283	0.000492844		VAMP5	2.35802	0.01223
								KMT5B	-0.639594	0.0088451		LOC100506100	1.40227	0.028724		LOC285692	-17.2646	2.05055e-20		C2orf40	2.31991	0.0431583
								BLOC1S6	-0.634886	0.0064984		CYP46A1	1.39392	0.0215208		THSD4-AS1	-17.2564	0.000543927		WDR78	2.28638	0.00113422
								LRRC8B	-0.6341	0.0139609		CXCL3	1.38825	0.0323048		PON3	-17.204	0.000543927		MX2	2.2714	0.0224091
								RLF	-0.629804	0.0447438		DNAAF3	1.3871	0.00346664		KCNQ5-IT1	-17.1773	3.69463e-15		S100A6	2.2493	0.00862304
								PIK3CA	-0.627893	0.035946		PTRF	1.3849	0.0111841		LOC105378146	-17.1563	0.0005878		IGFBP7	2.2451	0.00227071
								SLC38A1	-0.6274	0.0197329		DRC7	1.38364	0.0150163		TEX12	-17.1513	7.40796e-06		SERPINA3	2.22794	0.0198422
								ZNF766	-0.623058	0.0100705		EFCAB1	1.38061	0.0361612		PXDNL	-17.1256	0.0005878		CLIC6	2.21957	0.0375236
								NMT2	-0.622333	0.00649064		GIPR	1.38008	0.0276358		SLC15A5	-17.0904	7.59363e-06		CECR1	2.21489	2.30967e-11
								CTDSPL2	-0.620954	0.0225535		RSPH1	1.37948	0.0215093		PI4KAP1	-17.0762	2.09281e-06		CCDC170	2.1216	0.0165975
								ZNF223	-0.620718	0.031584		S100A4	1.36844	0.0483531		LOC105747689	-17.028	1.88597e-06		CFAP126	2.09833	0.0439452
								MGEA5	-0.616311	0.00619102		DNAJA4	1.36092	0.0252289		ACR	-16.8739	2.91776e-07		B4GALT6	2.07561	0.00368109
								C18orf54	-0.61414	0.0364294		TNK1	1.35737	0.0174465		LOC100288637	-16.8592	8.36026e-16		CRTAC1	2.07118	0.0106969
								PIGA	-0.612395	0.0189967		C5orf49	1.35192	0.0396127		EREG	-16.8535	0.000805154		C4orf47	2.05969	0.00145933
								WSB1	-0.611293	0.0152697		SH2D2A	1.34234	0.0402831		LINC00337	-16.8533	3.13416e-06		EFHC2	2.05223	0.0258691
								PSIP1	-0.609618	0.00929194		HTR2C	1.33661	0.0131606		LOC105373984	-16.8439	0.000815257		FOLR1	2.02503	0.0371854
								DKFZP434I0714	-0.606678	0.0467565		FAM46C	1.32824	0.000664821		SP8	-16.7915	2.17254e-19		EFEMP1	2.01779	0.0462107
								ZNF583	-0.606604	0.00515078		CCDC114	1.32686	0.0448415		MID1IP1-AS1	-16.7777	2.76865e-11		SLC2A12	1.98327	0.00561275
								ZNF415	-0.603441	0.0457611		FAM179A	1.32325	0.0284749		RBP5	-16.7137	0.00094448		GPNMB	1.97451	0.00289112
								FOXP1	-0.602056	0.0277684		NAALADL1	1.32288	0.0450565		CYP2B6	-16.6746	2.35108e-13		ZMYND12	1.92041	0.0101933
								HDAC2	-0.600944	0.000629353		MTMR9LP	1.31967	0.0450565		MST1	-16.6521	2.65712e-21		ZNF814	1.91675	0.0488806
								MAGI3	-0.600125	0.0229216		KDR	1.31885	0.0433359		TCTE1	-16.5158	5.26556e-05		PIP5K1B	1.89478	0.0233245
								RUFY2	-0.596145	0.0413181		DMRTA2	1.31433	0.0133617		LOC100507006	-16.4711	0.00061015		NMB	1.87038	6.51023e-06
								ZNF611	-0.592676	0.042019		CPXM2	1.30501	0.00703936		PF4	-16.3908	0.00133187		ENO4	1.84342	0.0111161
								TET1	-0.591831	0.0100705		ATG9B	1.30252	0.0343539		CXCL17	-16.2563	0.000333316		PROM1	1.82971	0.0375536
								RNMT	-0.590442	0.0101847		CACNA2D3	1.29984	0.00591502		LAX1	-16.2483	0.000607895		CD74	1.81614	0.0347846
								EPM2AIP1	-0.5894	0.0371469		NQO1	1.29901	0.0158323		RNF212B	-16.2454	0.00135706		IFI30	1.80287	0.000465578
								TXN	-0.588411	0.025583		CLIC6	1.29394	0.0120865		VIP	-16.2448	0.00139656		SPAG1	1.77785	4.08012e-05
								BRWD1	-0.588128	0.0378178		DLGAP1-AS1	1.29366	0.0233417		STAG3	-16.1929	0.00164477		ZNF396	1.77745	0.0371854
								NOP58	-0.587934	0.0449457		LINC00472	1.28739	0.0385357		CHRM1	-16.1827	2.94571e-15		SLC7A6	1.74704	0.00562672
								EIF4E3	-0.587096	0.0159965		MRO	1.27478	0.0466075		ESRRB	-16.1607	1.73748e-06		GMPR	1.74226	0.0348104
								KLHL24	-0.586798	0.0235761		SHBG	1.27222	0.0418186		HBE1	-16.1266	0.000690264		ANKRD65	1.72491	0.00200653
								TOMM20	-0.582191	0.00261581		CTHRC1	1.27193	0.0283551		WFDC5	-16.033	0.00188032		SPATA18	1.70947	0.0431583
								PTBP3	-0.578711	0.000629353		ADAMTSL5	1.25758	0.0360838		ZBTB20-AS4	-15.9964	3.75807e-08		CA3-AS1	1.70874	0.0176522
								LOC103344931	-0.576941	0.0246543		HSD3B7	1.25542	0.00429369		RDH16	-15.9769	6.6912e-14		SLC5A3	1.66634	0.00113422
								PBX1	-0.575657	0.0149967		EPHX3	1.25214	0.0362995		LOC101926905	-15.9652	0.00204485		DKK2	1.62783	0.0493413
								DOK6	-0.575413	0.0378178		C1R	1.24604	0.00515078		C10orf95	-15.8475	0.00227071		ARMC9	1.60594	0.0057441
								ATG4C	-0.573869	0.0331471		FBXL19-AS1	1.24466	0.0404535		HTR3A	-15.8405	2.08517e-10		SLC35F2	1.60386	0.000145544
								HOOK3	-0.573441	0.00218689		PTHLH	1.2428	0.0450565		BIN3-IT1	-15.7834	5.58052e-06		PCNX2	1.59685	0.0343381
								MYO6	-0.563136	0.00154763		RARRES2	1.23526	0.00218689		HSP90AB4P	-15.7656	8.91359e-06		CYB561A3	1.5935	0.033659
								SLC25A36	-0.560814	0.0274376		EML6	1.22477	0.017147		YIPF7	-15.7633	1.22426e-09		PLXDC2	1.56435	0.0117893
								ZNF738	-0.558773	0.0413181		GPR1	1.2171	0.0448415		DNM1P35	-15.7523	4.60734e-08		COL8A2	1.55937	0.0178423
								CYB5R4	-0.557455	0.0447438		TOLLIP-AS1	1.21405	0.00314845		PMS2CL	-15.7455	0.00255469		GRM8	1.54426	0.0351183
								RNGTT	-0.556717	0.0392351		FBXO6	1.2131	0.00877302		KHDC3L	-15.6872	1.95817e-08		SLCO3A1	1.477	0.000810559
								RBM3	-0.556065	0.0385357		NEK11	1.20834	0.0111841		KRT17P5	-15.6526	0.00275136		DNAAF3	1.47107	0.0343231
								KIAA1324L	-0.554989	0.0258679		ZMYND10	1.20532	0.0284749		ARSF	-15.649	1.66721e-06		FAM227A	1.44433	0.00527258
								ROBO1	-0.554717	0.0330099		HSD17B6	1.20499	0.035946		CSN2	-15.6307	0.000600061		ZNF385A	1.41236	0.00224475
								RHOBTB3	-0.552405	0.046354		LOC102723354	1.20141	0.0189967		UGT2B15	-15.6222	0.00266638		HEATR5A	1.40674	0.00128249
								KYAT3	-0.550721	0.0326862		CA2	1.19531	0.0215093		OR7A5	-15.5649	0.00290533		TPBG	1.38449	0.00442917
								EIF1AX	-0.550184	0.0103384		CFAP44	1.18815	0.0413283		LINC00518	-15.5496	3.87079e-05		EXPH5	1.3585	0.0323007
								ETV1	-0.549681	0.0418186		CYB561A3	1.18514	0.0180883		LINC01022	-15.5153	9.14257e-05		CPM	1.35265	0.0404168
								NAP1L3	-0.544829	0.0134588		RGS11	1.18274	0.0419573		PDYN	-15.4761	1.4898e-09		AMPD3	1.30716	0.00128249
								TULP4	-0.542125	0.00426476		HTATIP2	1.18024	0.0164979		TTC6	-15.4635	0.00330327		RAB3IP	1.29162	0.0174582
								MAP4K5	-0.538711	0.0372586		LINC00999	1.17937	0.0336361		KLHL6	-15.438	2.37144e-05		PLA2G16	1.2551	0.0428909
								BBX	-0.537083	0.0331471		CFAP206	1.17445	0.0409484		LINC01121	-15.4151	4.55705e-09		KLF8	1.25116	0.00416124
								PHF20	-0.53337	0.0138523		TLCD1	1.17385	0.0189967		ARHGAP15	-15.3892	8.45591e-16		NOV	1.24322	0.0491967
								CLIC4	-0.531866	0.0158323		CLDN5	1.17332	0.0237228		HGD	-15.3177	6.56536e-11		SLC2A11	1.23537	0.0198422
								TRMT11	-0.530848	0.0237352		TMEM221	1.17074	0.00344652		HULC	-15.2977	0.00393668		PLEKHB1	1.21319	0.028891
								LINC00938	-0.53041	0.0160214		LOC105376805	1.16995	0.00991486		DBIL5P2	-15.2276	0.000357703		ID1	1.19586	0.0186771
								WAPL	-0.528153	0.0430253		FAAH	1.16167	0.00126516		LOC401324	-15.2256	1.05982e-05		LDLRAD4	1.19423	0.00368109
								PRPF18	-0.523509	0.035946		SLC7A7	1.15824	0.0451392		LINC01305	-15.2238	2.76009e-07		RFX2	1.1904	0.0404168
								FAM117B	-0.522915	0.0217281		LINC01503	1.15291	0.00218689		LINC01192	-15.2027	1.29589e-12		ZFAND4	1.18292	0.0018785
								CENPJ	-0.520455	0.0430253		HIST1H2BD	1.15279	0.0023575		PKN2-AS1	-15.1863	0.00429837		HDAC9	1.17266	0.00479127
								BNIP3	-0.518225	0.0457611		PSMG3-AS1	1.15165	0.00913129		TMEM156	-15.1718	1.36795e-05		PRKCB	1.12189	0.0332123
								NUP107	-0.517411	0.00649064		LOC81691	1.15011	0.0460313		HOXA13	-15.1518	8.57653e-18		ZIC5	1.09962	0.0057441
								ACSL3	-0.51656	0.0247959		PRDM15	1.14974	0.00649064		LINC01541	-15.1419	0.00441287		RNF182	1.08541	0.00190307
								CNOT6L	-0.516459	0.0237228		CHMP4C	1.14509	0.0247959		LINC00682	-15.0767	3.95126e-12		DMD	1.0555	0.0320905
								CSE1L	-0.514269	0.0217281		TRIM22	1.14328	0.0212552		LOC101929284	-15.071	7.18357e-08		IL17RD	1.0539	0.00186754
								RHOT1	-0.513957	0.00456234		ZNHIT2	1.14125	0.00172778		C6orf222	-15.0487	9.78294e-12		LRRN1	1.02777	0.0229994
								ADRBK2	-0.51313	0.0215208		SLC6A9	1.1397	3.57475e-05		LRRC70	-15.0476	0.000249128		HACE1	1.02175	0.0398193
								PDP1	-0.51106	0.0379317		CXCL14	1.13946	0.028701		FBXW12	-15.0398	0.00493146		FBXL2	1.01281	0.00215002
								ZBTB10	-0.50996	0.00579686		TRPM3	1.13582	0.0241495		RPL23P8	-15.0046	3.54397e-10		SYT17	1.00041	0.00334899
								TRA2B	-0.503236	0.00346664		CLDN6	1.12775	0.0464077		IGFALS	-14.9827	0.00320579		SLMAP	0.991974	0.0404168
								TOPBP1	-0.50284	0.038407		MYL9	1.12466	0.0112211		LINC00176	-14.9604	0.00513908		MMP24-AS1	0.982463	0.00848035
								C3orf17	-0.502675	0.0169122		CRB2	1.12437	0.028701		LOC101927055	-14.9394	1.74216e-12		MRPS6	0.977195	0.0201629
								ZNF131	-0.50155	0.0284094		HIST1H2BK	1.12246	0.0100705		FGF10-AS1	-14.8152	0.00293609		CCDC109B	0.972897	0.041893
								MTF2	-0.498072	0.0101847		GPX3	1.11967	0.00755851		LOC100190940	-14.8088	3.42437e-06		TBC1D9	0.953232	0.0403815
								STAU2	-0.497652	0.0233565		CCDC60	1.11951	0.0467565		LOC102723729	-14.7753	6.42493e-08		KIAA1522	0.938246	0.0412181
								ZNF281	-0.493202	0.00633665		SOD3	1.11871	0.0447438		FGR	-14.7638	0.00624988		CLN5	0.934891	0.0101801
								KCTD9	-0.491822	0.0215093		PAQR6	1.11446	0.0328421		DLX6	-14.7267	2.86403e-12		MEIS3P1	0.927997	0.0406876
								ERO1A	-0.491573	0.0267249		FOXJ1	1.10717	0.0174465		LOC101927365	-14.7254	0.00654272		ARFGEF2	0.924155	0.0459566
								SIRT1	-0.490323	0.0174465		GCHFR	1.10213	0.0276358		C12orf77	-14.6543	0.000114417		NIPAL3	0.917821	0.0439452
								DPP10	-0.490037	0.0283203		CCDC103	1.10051	0.0418638		C8orf49	-14.6029	0.00731361		BCKDHB	0.915487	0.00767947
								PDCL	-0.48711	0.0412101		CES4A	1.09934	0.0497192		CYP26A1	-14.5541	0.000310238		CETN2	0.900973	0.0444191
								HNRNPA3	-0.481851	0.0210805		C1orf145	1.09894	0.0483531		CPNE7	-14.4839	0.000491399		CPEB2	0.898641	0.00420436
								ANP32E	-0.47979	0.0250264		PLEKHG4B	1.09753	0.00555708		KCNQ1-AS1	-14.3866	4.44093e-13		SYNE2	0.882199	0.0441849
								ATL2	-0.479713	0.0214478		GPRC5C	1.0947	0.0205248		TMEM132D	-14.3456	1.30766e-17		LPXN	0.862787	0.0428528
								BAG4	-0.478376	0.0284749		PLBD1	1.09307	0.0225079		APCDD1L-AS1	-14.334	0.00927529		LOC100507577	0.862652	0.0462115
								MED4	-0.477153	0.0150163		PCSK6	1.09149	0.0267358		CARMN	-14.3053	4.46818e-05		ZNF592	0.826039	0.0230181
								DDX18	-0.476896	0.0253827		ZDHHC1	1.08914	0.00181905		ADAMTS7P1	-14.2913	0.00963215		FAM179B	0.793616	0.0235076
								TCAF1	-0.47677	0.0284749		CFAP77	1.08432	0.0189967		WNT8B	-14.2895	0.00529376		AOC2	0.793176	0.0371854
								CBX3	-0.476769	0.0453389		ARAP3	1.0827	0.00950778		KHDRBS2	-14.2511	5.95549e-26		ZMPSTE24	0.75719	0.0235762
								ZFAND1	-0.471885	0.0386909		CD74	1.08259	0.028701		CDH26	-14.1863	2.63629e-05		RAB3B	0.755335	0.00115624
								NUFIP2	-0.470091	0.029508		PRELID3A	1.07693	0.00294938		SNORD50A	-14.1521	0.000207925		TMBIM4	0.724471	0.0276399
								XPO1	-0.464741	0.0208769		PRELP	1.07619	0.0197329		DBH	-14.1471	0.0101334		ARL4C	0.721418	0.0398193
								COMMD6	-0.462434	0.0305977		PITPNM1	1.07428	0.014836		FAM24B	-14.0582	5.54738e-05		APOE	0.680263	0.00420436
								ZNF320	-0.458624	0.022017		PLEKHB1	1.06969	0.0112231		DSG1	-14.0362	0.0107579		MFF	0.673272	0.0058252
								KLHL9	-0.458549	0.00718568		NR1D1	1.06855	0.0150163		CASP12	-14.0202	0.0117893		HEG1	0.672426	0.038869
								FEM1B	-0.45829	0.00478963		FEZF2	1.06552	0.00292879		CES1	-13.9855	0.0120855		ASAH1	0.647378	0.00688365
								KIFAP3	-0.457209	0.0379317		HENMT1	1.06551	0.0244755		MIR1-1HG	-13.9619	0.00255469		HACD3	0.596095	0.0380133
								CALM1	-0.456976	0.00218689		TCIRG1	1.06441	0.0275969		UCN	-13.9206	0.000164056		ABHD4	0.576721	0.0261583
								RNF138	-0.454708	0.0283551		COL9A2	1.05045	0.0023575		NR5A1	-13.843	0.000465578		ATP6V1A	0.528617	0.0228133
								C5orf22	-0.450516	0.0169122		AIFM2	1.04492	0.0282007		ZNF831	-13.8342	0.0137468		CNPY2	0.502186	0.021429
								SRSF12	-0.450347	0.0422216		HSPA1A	1.04277	0.00154763		COL20A1	-13.8091	8.57765e-06
								NKAP	-0.447804	0.0266148		LINC01569	1.04181	0.0137203		FGD2	-13.6991	0.0159221
								GABPB1	-0.446449	0.0477833		CLUL1	1.04077	0.0447438		HMX1	-13.6745	1.52133e-05
								RCHY1	-0.443523	0.0169883		BAIAP2L2	1.04008	0.0446334		FZD10	-13.6517	1.66721e-06
								EPC1	-0.443188	0.0259196		RCN3	1.03472	0.0136996		LINC00330	-13.6418	0.0161449
								OLA1	-0.441504	0.00991486		BCAS4	1.029	0.00171201		HAO2	-13.6349	0.00459285
								C4orf46	-0.440217	0.0181088		CTSA	1.02852	0.00540692		PTPRQ	-13.6224	3.51451e-05
								NAV1	-0.437298	0.0497133		CEACAM19	1.02124	0.0431711		TPRX1	-13.6174	0.0165975
								TTF1	-0.435376	0.0336361		CPQ	1.01798	0.0210805		ADCK5	-13.6157	0.0169427
								FEM1C	-0.434868	0.027847		XKR8	1.01731	0.00448967		LOC613266	-13.5768	0.0171198
								C5orf30	-0.433896	0.0221129		CENPBD1	1.01508	0.00842206		LCN15	-13.5408	0.0172742
								PBRM1	-0.43374	0.0348185		LAYN	1.00953	0.0327552		BBOX1-AS1	-13.4701	0.0123866
								HMGB1	-0.433628	0.02481		ZCWPW1	1.00797	0.0246543		SPATA8	-13.4216	0.0194903
								CAMSAP2	-0.43257	0.0259196		SCN2B	1.00215	0.048218		C12orf42	-13.4212	3.13416e-06
								NT5C3A	-0.429096	0.0430799		CTNS	1.00093	0.00346664		SPRR1A	-13.382	0.0194612
								UBE2N	-0.426797	0.0151992		SNX32	0.998281	0.028701		LOC101926892	-13.3723	0.0201629
								SKA2	-0.424163	0.0353507		OLFML3	0.997634	0.0151321		CYP1A2	-13.2379	0.0221346
								RNF11	-0.421218	0.0265153		PNPLA6	0.995891	0.00429369		FTCDNL1	-13.0488	0.0253476
								DOCK7	-0.420144	0.0450565		DPP7	0.990029	0.0387619		LOC102723557	-13.028	0.0251248
								METAP2	-0.417655	0.0368492		A2M-AS1	0.986027	0.0405793		TRIM51	-12.85	0.028891
								UTP11	-0.413489	0.00755851		RHOD	0.985671	0.028701		SERPINB13	-12.7973	0.0306308
								THOC7	-0.409584	0.0359415		HAGHL	0.983555	0.0396519		LINC01590	-12.7965	0.0306308
								KDM3A	-0.408673	0.0420269		IQCA1	0.982312	0.0352183		TMPRSS13	-12.6722	0.033659
								NF1	-0.408516	0.0158323		RDH10	0.980992	0.0205248		IRX4	-12.6033	0.0351172
								MNAT1	-0.40772	0.0266886		TSPAN15	0.978468	0.00277904		LOC400002	-12.3674	0.0408821
								HDGFRP3	-0.395852	0.0274039		ZC3H12A	0.977409	0.0363537		SVIL-AS1	-12.3443	4.85311e-16
								CRIM1	-0.392185	0.031584		GLMP	0.977157	0.00358998		LOC101927494	-12.2917	0.0428909
								RBM12	-0.389272	0.0253827		GALNT18	0.971093	0.0150725		GFRAL	-12.1741	0.0462115
								ZNF175	-0.387146	0.0448714		FAM83H	0.969672	0.0100353		STAG3L3	-12.1628	0.0462115
								RBM12B	-0.386987	0.0134588		SLC22A5	0.9679	0.00738553		RPSAP52	-12.1212	0.0469918
								GNAQ	-0.386003	0.0267358		GPX7	0.967234	0.000629353		DNASE2B	-12.0694	0.0266342
								AZIN1	-0.381384	0.0411061		TMEM106A	0.966863	0.00277904		GLT1D1	-11.3084	5.76069e-13
								TCEA1	-0.380659	0.0378643		F3	0.96421	0.0214676		MEG9	-11.2594	0.00122659
								PAFAH1B1	-0.378892	0.0116692		CYR61	0.960577	0.0143826		EYS	-11.0772	0.00752187
								GPALPP1	-0.376041	0.0460313		ABHD6	0.959999	0.0189967		TMEM132C	-11.0593	2.63008e-12
								ATF7IP	-0.374426	0.0117305		RHPN1	0.958914	0.0133617		EPS8L3	-10.2774	1.30082e-06
								CTTNBP2NL	-0.374114	0.0217281		HSPB8	0.958726	0.0401356		MOGAT2	-9.4484	0.0404168
								CCDC50	-0.367391	0.00868738		SLC7A6	0.956733	0.0217281		C17orf78	-8.58386	0.00693847
								RNF20	-0.367094	0.0198869		DLGAP1-AS2	0.946397	0.0497933		APOA4	-8.47626	0.00255469
								MARCH6	-0.36276	0.0381831		APOE	0.945425	0.0392351		UNC93A	-8.40535	0.0459566
								MEX3C	-0.35964	0.0392104		EMP3	0.944895	0.0342047		REG4	-8.29142	0.000678294
								RBPJ	-0.358858	0.0433359		CLU	0.94297	0.00718568		NKX2-2	-7.74496	0.0206043
								TRA2A	-0.356209	0.0169122		ZDHHC12	0.940575	0.00292315		LGALS4	-7.68581	0.00129956
								FBXO11	-0.356185	0.0328421		KDELR3	0.936588	0.0110898		TMPRSS4	-7.37012	0.0140604
								KIAA1143	-0.354726	0.0428092		APOL2	0.934329	0.0422216		FABP1	-7.28566	0.00566155
								SNRPB2	-0.35014	0.0328165		TTC25	0.934002	0.0336361		CDHR5	-7.14768	0.0168913
								C6orf62	-0.348002	0.047459		PRRT1	0.933499	0.0274039		PRR15	-7.10827	0.00287054
								CSDE1	-0.335302	0.00424225		SPON2	0.926839	0.0263554		SLC15A1	-7.10413	0.0138695
								ACTR2	-0.334468	0.031354		BICDL1	0.922602	0.0103384		GPX2	-7.06051	0.00158092
								MAP1LC3B	-0.334436	0.0235761		CMTM8	0.916416	0.0150725		PHGR1	-6.4234	0.0115009
								SET	-0.332409	0.0317368		CAMK1	0.9132	0.00515078		H19	-6.23796	0.000119622
								YWHAZ	-0.331055	0.0142693		CCDC71	0.912517	0.0179109		ERP27	-6.22352	0.0265085
								RALA	-0.328742	0.0328205		RSPH9	0.911836	0.00696906		TM4SF4	-6.03983	0.0051803
								MRPL39	-0.325177	0.0328033		ZNF467	0.910135	0.028724		MEP1A	-5.82743	0.0225854
								CCDC43	-0.323047	0.0255308		JADE2	0.908191	0.0422216		DMBT1	-5.80874	0.000751463
								NORAD	-0.322676	0.0414883		PACRG	0.907262	0.0348185		SPRR2F	-5.46915	0.021429
								NUCKS1	-0.32237	0.0193723		ADI1	0.903827	0.0153071		DIRC3	-5.44638	0.000164056
								CBX1	-0.321486	0.0360838		CTGF	0.901922	0.0313295		LOC389705	-5.39536	0.0171198
								GNAI3	-0.31382	0.0392351		MRPS6	0.900689	0.00448967		PMS2P1	-5.25671	0.00450102
								H2AFV	-0.311223	0.0366797		CLEC11A	0.899238	0.011151		NPC1L1	-5.23022	0.0431583
								DARS	-0.309981	0.0134413		DHRS12	0.896306	0.0215208		POF1B	-5.20163	0.0351602
								RAP1GDS1	-0.30588	0.0448025		OR7E14P	0.895135	0.014836		LINC00626	-5.17008	0.0214492
								ARPP19	-0.295799	0.0253827		PROCA1	0.894439	0.0318779		ANKS4B	-5.16364	0.0124793
								UGCG	-0.291714	0.00649064		HHLA3	0.889206	0.00220443		TSPAN8	-4.98112	0.00252419
								SYNCRIP	-0.288699	0.0152697		IRAK2	0.886939	0.0133617		GSTA1	-4.92396	0.000917392
								EGLN1	-0.280349	0.0150163		LOC729970	0.886938	0.0157817		MUC13	-4.79403	0.014892
								SMARCE1	-0.268717	0.0243619		DGKA	0.881718	0.0064984		VAX2	-4.75653	0.0392511
								YWHAB	-0.268325	0.0422216		SSH3	0.88116	0.0365933		FOXF1	-4.72994	0.00307441
								PAIP1	-0.264673	0.0366797		TSPOAP1	0.879555	0.0113166		USH1C	-4.61543	0.0230181
								CAMTA1	-0.260812	0.0328421		TCTA	0.877553	0.0304532		HNF4A	-4.60039	0.0381053
								SRSF3	-0.246025	0.0328421		PRKCDBP	0.874074	0.0433393		CHP2	-4.57789	0.0186054
								RAB2A	-0.220043	0.0439181		ARG2	0.873045	0.00649064		SHH	-4.51787	0.0198847
												FYCO1	0.872209	0.00504862		KRT19	-4.30377	0.0214492
												PIP5K1A	0.867789	0.00124777		CEACAM5	-4.26542	0.0305016
												KHDC1	0.864444	0.0235761		OLFM4	-4.14991	0.00250333
												ECE2	0.863769	0.00744441		CLDN7	-3.93083	0.0426161
												PDPN	0.862992	0.011151		ALDOB	-3.7366	0.0121389
												IRAK1	0.862044	0.00910561		C1orf116	-3.63689	0.0427785
												ABHD4	0.861398	0.00218689		CDH17	-3.62443	0.0322163
												DFNB31	0.859856	0.000629353		ABCA13	-3.60055	0.0137145
												AGTRAP	0.859456	0.00913129		PLA2G2A	-3.42859	0.0159221
												IFI30	0.858365	0.0251857		DUS3L	-3.40954	0.0405304
												COL9A3	0.857985	0.00755851		DAB1	-3.21572	0.0171544
												CDK18	0.85628	0.0448025		BDKRB2	-2.93559	0.0319467
												TSPAN4	0.855459	0.00515608		ADH1B	-2.85022	0.0412395
												GATSL3	0.855084	0.011151		CDCA2	-2.8056	0.020326
												SMAD6	0.850898	0.0343847		SOX21	-2.41679	0.0176215
												ELOVL1	0.845374	0.0197329		EBF2	-2.36983	0.015759
												MCRIP2	0.8443	0.000664821		HSPA6	-2.3423	0.0459566
												SLC50A1	0.841091	0.00299423		C7	-2.26541	0.00378707
												TP53I3	0.839816	0.0244755		EGR3	-2.21656	9.25552e-06
												EPHX1	0.839714	0.0189967		C6	-2.19684	0.0151046
												C1RL	0.834456	0.00519937		CEP55	-2.05103	0.020326
												FAM83H-AS1	0.833679	0.0479944		ADPRHL1	-2.02346	0.00135632
												AP1G2	0.829538	0.0149235		RGS10	-1.96903	0.0035081
												RAB24	0.828842	0.000664821		ADGRB1	-1.93844	0.041705
												ZNF747	0.821638	0.00252624		C10orf10	-1.93584	0.0382783
												IDUA	0.820209	0.0433549		C8orf4	-1.88651	3.46806e-05
												MLYCD	0.819873	0.0119734		GRASP	-1.87454	0.0277318
												PRDM16	0.81877	0.0368354		OGN	-1.76645	0.0135658
												PKN3	0.817058	0.0440782		LPAR6	-1.6955	0.0371854
												PER3	0.813943	0.00124777		TBX2	-1.60556	0.028891
												TMEM108	0.810152	0.0142693		HJURP	-1.48012	0.0434791
												C16orf86	0.809243	0.0267249		NKD2	-1.46415	0.0304896
												UNC93B1	0.808853	0.0375698		PLK1	-1.38204	0.0230467
												BCAM	0.808577	0.0250144		LAMA4	-1.3663	0.0253476
												CYB561	0.804879	0.0495703		APOL4	-1.31161	0.0201629
												HVCN1	0.80256	0.00842206		PCOLCE	-1.24231	0.0318654
												SLC45A3	0.802129	0.0354365		EDNRA	-1.22734	0.019816
												MICA	0.799512	0.038407		THBS2	-1.2238	0.021429
												CDC42EP5	0.797416	0.0422485		DACT2	-1.20819	0.0235066
												LCAT	0.797096	0.0471842		LINC01158	-1.19182	0.0205971
												PPIC	0.795373	0.0434536		WIPF1	-1.1721	0.0398193
												AEBP1	0.794521	0.035946		HEY1	-1.16241	0.0276399
												LOC100507507	0.793892	0.0274039		TXNIP	-1.12986	0.00661438
												EBF4	0.793779	0.0186167		MGP	-1.09836	0.0144075
												MZF1	0.793086	0.000536223		FAM107A	-1.08999	0.0481047
												SLC26A6	0.791531	0.0420269		LGALS1	-1.05532	0.0155013
												MLST8	0.791384	0.00412594		ZNF516	-1.04098	0.0428528
												RAD51B	0.790615	0.0124289		SLC2A4RG	-0.952479	0.0266342
												DLEU1	0.789297	0.0023575		SEMA3A	-0.920903	0.0154002
												SLC9B2	0.787728	0.00235039		UBE2C	-0.914631	0.0426161
												KIF17	0.782067	0.0372586		PHF19	-0.856791	0.0468626
												AJUBA	0.78178	0.00424225		PPIH	-0.832695	0.00471773
												PDE6B	0.781445	0.00649064		ITM2C	-0.804484	0.0486326
												CTF1	0.780146	0.0401312		PCCB	-0.801757	0.0288522
												MFGE8	0.778316	0.0270764		IL10RB	-0.780942	0.0194612
												SYDE1	0.777176	0.0189967		EGR1	-0.7721	0.00877437
												CTSH	0.776993	0.0327552		PRC1	-0.75193	0.034101
												TRIM47	0.772854	0.0430253		RPL10A	-0.707918	0.0249756
												RHBDF1	0.772851	0.0360349		PELI1	-0.690952	0.0311337
												CPT1C	0.772599	0.0157817		COPZ1	-0.680276	0.0129862
												SLC5A6	0.770805	0.0472005		RPS15A	-0.676266	0.000236835
												AP5S1	0.770665	0.0237228		RPL24	-0.673659	0.0377376
												HCG11	0.766372	0.0181088		SDE2	-0.66961	0.0381693
												ALG12	0.762643	0.000747746		HMGN2	-0.663196	0.0462115
												DDB2	0.761538	0.0144143		RPS3A	-0.651536	5.13671e-06
												P3H4	0.760665	0.00277904		PPDPF	-0.646065	0.027428
												ZDHHC14	0.759793	0.0448025		RPL9	-0.63539	0.000912066
												ZNF865	0.758553	0.0215208		RPS2	-0.63276	0.00651587
												AKT1S1	0.7584	0.00591502		ZFAS1	-0.629132	0.020326
												FAM50B	0.756566	0.0184639		EIF3F	-0.62477	0.00290533
												CCDC85B	0.750884	0.014836		RPL7	-0.616139	0.00204485
												SRXN1	0.750194	0.000664821		PPP1R15A	-0.611008	0.0165975
												TCF7	0.750176	0.0171594		RPS7	-0.610127	0.000721986
												HIF3A	0.744658	0.005514		RPL39	-0.602976	0.0254732
												UBXN11	0.740668	0.0282007		VHL	-0.588191	0.0326981
												C19orf66	0.740027	0.0177059		RPL30	-0.585937	0.00227071
												SYT17	0.739289	0.0407819		EEF1G	-0.580604	0.00836573
												TMEM150A	0.736128	0.0180883		RPL29	-0.580127	0.0355872
												ORAI3	0.732831	0.0295015		RPL37	-0.576313	0.0462115
												SMG5	0.731541	0.0103384		EIF1	-0.573374	0.00290533
												PCED1A	0.731189	0.00424225		RPL26	-0.566533	0.0245938
												INPP1	0.730179	0.0360838		RPL8	-0.562499	0.00570906
												GLB1L	0.725	0.00718622		FAU	-0.555762	0.0351172
												RNF135	0.723855	0.0497192		IMP4	-0.551023	0.0418395
												NECTIN2	0.723731	0.00696906		RPS14	-0.55089	0.0249756
												SCAMP4	0.723574	0.00314845		TPT1	-0.546738	0.00927529
												FZD2	0.722808	0.0103384		RPL5	-0.545261	0.00313775
												MARVELD1	0.720709	0.0161146		RPLP0	-0.543238	0.0181581
												PLCD3	0.716932	0.0013039		RPL23A	-0.542144	0.00471639
												PPT2	0.713472	0.024597		RPL32	-0.526359	0.0179549
												DAP	0.713246	0.00294938		RPS8	-0.525191	0.0108536
												ZNF771	0.709384	0.0283551		RPL35A	-0.518883	0.0169427
												EML3	0.70858	0.0346742		ATF4	-0.51489	0.0402792
												C2orf81	0.708339	0.0471842		RPS23	-0.493857	0.00739281
												SLC39A14	0.706463	0.0203804		MRPL30	-0.489203	0.00833778
												CHPF2	0.705714	0.00515078		RPL3	-0.485872	0.0176212
												ZBTB17	0.704844	0.038478		RBX1	-0.465146	0.0288212
												TSPO	0.703602	0.0477169		RPL6	-0.456328	0.00416124
												ABCC5	0.703314	0.00307982		SRSF7	-0.456237	0.0114502
												RCC1	0.701698	0.0365933		MCTS1	-0.443261	0.00139656
												FCGRT	0.701082	0.0483808		HNRNPC	-0.436837	0.00789397
												SPNS1	0.699868	0.0026718		RPS16	-0.416423	0.0477182
												PARP3	0.697899	0.0244755		EIF4B	-0.415716	0.00529376
												PEX6	0.696011	0.0398803
												SMIM3	0.695018	0.0323474
												SPHK2	0.693618	0.0375957
												PPP1R16A	0.693468	0.00696906
												WRAP53	0.689168	0.0261403
												IRF9	0.685978	0.0215208
												SLC22A17	0.681938	0.00380126
												SPSB1	0.681768	0.0267358
												TSEN54	0.681445	0.0424436
												TEX264	0.681357	0.0221826
												SGSM3	0.681285	0.00913129
												PLXNB1	0.678853	0.0142721
												TAZ	0.677228	0.00196873
												TRIP6	0.676769	0.0469326
												NFKB2	0.676627	0.0407205
												ARHGAP44	0.675924	0.00244946
												ACP6	0.674751	0.0136996
												NUDT7	0.673541	0.0443057
												PLD6	0.672661	0.0185663
												ZNF837	0.671484	0.0191203
												FASTK	0.670561	0.0347817
												JMJD8	0.669898	0.00182225
												PTGR2	0.669797	0.0367696
												SOCS3	0.669016	0.0385357
												IGDCC4	0.6671	0.0473821
												SELO	0.664776	0.0487975
												GAS8	0.66265	0.00913129
												RGL2	0.661527	0.0017046
												ARMC9	0.657857	0.0244755
												P4HTM	0.656814	0.0023575
												SCPEP1	0.653813	0.0327066
												RAB36	0.653072	0.0448025
												LRP10	0.651272	0.00794012
												RAB32	0.649017	0.0463725
												FBXO27	0.647199	0.0412099
												FBXO44	0.646259	0.0017046
												STK36	0.644744	0.0215208
												PIDD1	0.643224	0.0450565
												LOC100506603	0.642359	0.0405793
												NDRG2	0.640976	0.0362995
												TSC22D4	0.638255	0.00684012
												KIRREL	0.635772	0.0334875
												CERS2	0.635267	0.00728139
												BAX	0.632031	0.0451321
												CCDC102A	0.632028	0.0396519
												FRMD8	0.631124	0.0174952
												CD320	0.630253	0.0153071
												TOP3B	0.629868	0.014836
												PIGQ	0.629294	0.00540692
												SPPL2B	0.628657	0.00579686
												ZNF512B	0.626901	0.049365
												KIAA1522	0.626545	0.0349428
												ISYNA1	0.626099	0.00301129
												CLN3	0.625801	0.0134287
												NOP2	0.625541	0.014836
												HSD11B1L	0.622856	0.0295882
												CAD	0.62226	0.0152697
												CD151	0.621541	0.0136495
												SDF2	0.620976	0.00591502
												MT-ND6	0.620955	0.0412099
												IPO4	0.620752	0.0132792
												TPP1	0.618746	0.0453389
												HEIH	0.617511	0.044827
												MBOAT7	0.617042	0.0132792
												GRN	0.616914	0.0327552
												MICALL1	0.616736	0.0309552
												C19orf25	0.616438	0.0443057
												STIM1	0.616031	0.0241495
												SERPINB6	0.611964	0.0347817
												STK38	0.611063	0.0391301
												LPCAT3	0.610695	0.0392351
												SELM	0.609803	0.0479003
												TMED1	0.60966	0.0430125
												ANKRD13D	0.60864	0.0395386
												AGPAT2	0.60863	0.0453389
												PLD3	0.607519	0.0119734
												SLC4A2	0.605137	0.0134413
												SERPINH1	0.60498	0.0253827
												NR1H2	0.604131	0.0158323
												ABHD8	0.603	0.0028824
												IFI27L2	0.602515	0.0448025
												PBXIP1	0.601939	0.0457611
												ARFIP2	0.600215	3.57475e-05
												THBS3	0.59929	0.016694
												TMEM2	0.599279	0.0357971
												GLI2	0.598292	0.0378643
												TYSND1	0.597648	0.0405793
												AMPD2	0.596867	0.00294938
												ATP13A1	0.595797	0.0103384
												TAPBP	0.59362	0.0103195
												MRPL27	0.593193	0.00417136
												LRRC27	0.5922	0.0498835
												WDR45	0.590273	0.00649064
												MRPL34	0.589976	0.00937663
												CBX6	0.589759	0.00647492
												PNKP	0.587777	0.00991486
												TNFRSF10D	0.58613	0.033673
												TMUB1	0.585178	0.0492094
												MAP3K12	0.584424	0.0440817
												SYS1	0.58332	0.0250144
												RNF145	0.58314	0.00555708
												DNALI1	0.58217	0.0407819
												GAS6	0.581244	0.00374401
												TMEM91	0.580395	0.0478457
												NOTCH2	0.57975	0.0213604
												TECR	0.579179	0.0023575
												DEGS1	0.577627	0.00307965
												TRMU	0.577083	0.0451392
												PRAF2	0.57684	0.0134833
												HEXB	0.575902	0.0327552
												CTSD	0.57402	0.0157817
												ZNF692	0.573118	0.0474897
												SLC39A13	0.570844	0.00257745
												TBC1D17	0.570465	0.0405793
												CHKA	0.569465	0.0179351
												HYAL2	0.569111	0.0343847
												ACADVL	0.56867	0.00789502
												TMEM109	0.56865	0.0349755
												MCAT	0.56579	0.0210733
												ARSA	0.565203	0.0453389
												TPGS1	0.563451	0.0282636
												TMEM51	0.563103	0.0319771
												RGS19	0.56097	0.0457611
												KIAA0556	0.560609	0.0379317
												LMF2	0.559782	0.00138745
												DAPK3	0.558624	0.0389825
												NAGLU	0.55618	0.0237228
												ABCC10	0.555325	0.0353507
												PRPF19	0.555156	0.042019
												UBAC2	0.550898	0.0126738
												NRDE2	0.550788	0.0346742
												ZNF358	0.55063	0.00579686
												TMEM205	0.549675	0.044827
												COL27A1	0.549006	0.0150725
												CCDC106	0.548433	0.0259776
												DISP1	0.548167	0.0384183
												MBD6	0.544445	0.0215208
												TMEM147	0.54438	0.012548
												TM9SF1	0.541871	0.00579686
												TIMM17B	0.54167	0.00696906
												MAN2B2	0.5357	0.022669
												SMO	0.535576	7.54344e-05
												PANK1	0.534843	0.0265153
												ZBTB4	0.534818	0.00513488
												KIAA0100	0.534786	0.0253438
												TMED3	0.534749	0.0369017
												DPAGT1	0.533075	0.024973
												TIGD5	0.532966	0.0458788
												LMNA	0.531967	0.0457611
												THAP11	0.530672	0.000629353
												PAK4	0.530565	0.00501118
												DEAF1	0.528631	0.0100705
												ATP6V0D1	0.528249	0.0306908
												RABGGTA	0.52725	0.038407
												GPX1	0.524873	0.0134413
												HM13	0.52435	0.0101321
												FOXP4	0.524042	0.0363955
												TOR3A	0.522957	0.0387674
												GMPPA	0.522416	0.0497192
												POMGNT2	0.521908	0.0368354
												ATP1A1	0.521823	0.0267249
												CDK10	0.521184	0.0133617
												RANGRF	0.521087	0.0169122
												ZNF853	0.519909	0.0169122
												TARS2	0.518707	0.0457611
												STK11	0.517797	0.00890891
												NAXE	0.517089	0.0189967
												IFT140	0.516746	0.0207078
												IFT46	0.516682	0.0422216
												SCAND1	0.515333	0.0251857
												SCYL1	0.514851	0.0160796
												TAOK2	0.514696	0.0339046
												MT-CO2	0.512283	0.00116656
												CYHR1	0.5122	0.031584
												MPV17L2	0.511097	0.0413181
												RPS6KB2	0.508403	0.0215208
												POLR1C	0.507364	0.0387674
												B4GAT1	0.506806	0.00649064
												ALG3	0.505895	0.00555708
												SCAMP2	0.505529	0.0229216
												QSOX2	0.505454	0.0452164
												TMEM164	0.505076	0.0430204
												ORAI2	0.503055	0.0181088
												NR2F6	0.50244	0.0315464
												RHBDD2	0.50131	0.0342375
												KPTN	0.501298	0.0260591
												MIB2	0.498658	0.00662789
												ILK	0.496979	0.00789502
												SIGMAR1	0.49632	0.0169122
												FUCA2	0.495435	0.0244755
												TMEM129	0.494237	0.0364294
												FNDC4	0.494095	0.0412101
												FOXRED2	0.494094	0.0199455
												HDHD3	0.494082	0.0448415
												TMED9	0.493084	0.0215208
												ACTR1B	0.492845	0.0013039
												COQ6	0.492473	0.0359415
												LINC00847	0.491226	0.0262164
												RPL32P3	0.490889	0.0283203
												NPTN	0.490641	0.031584
												ADCK3	0.490206	0.0348825
												PTGES2	0.488838	0.0332681
												CD63	0.48805	0.0209856
												ERMARD	0.487745	0.0244755
												GTPBP3	0.486519	0.0450455
												SCAMP3	0.483543	0.00579686
												SDCCAG3	0.483107	0.00257877
												STARD3	0.482277	0.0185663
												NCDN	0.481739	0.0134413
												GMPR2	0.481187	0.0230745
												MT-RNR1	0.479794	0.0396519
												DXO	0.478539	0.0412101
												TPRA1	0.477973	0.0265153
												LINC00339	0.477089	0.042019
												PIGG	0.47628	0.0372511
												REC8	0.476189	0.0134833
												TADA3	0.475588	0.00287562
												BPNT1	0.475166	0.028724
												SERPING1	0.471745	0.00839177
												PGLS	0.471609	0.0133617
												OBSL1	0.471268	0.0146159
												CEP164	0.471143	0.0486158
												CMBL	0.47103	0.0488265
												NFRKB	0.470331	0.0295882
												GCN1	0.469472	0.0430253
												MPDU1	0.468723	0.0209856
												PLIN2	0.466469	0.0366214
												FBXL18	0.464626	0.0274406
												PPP2R4	0.461614	0.0246543
												NT5DC2	0.460424	0.0430253
												MANBAL	0.460313	0.0202418
												FKBP2	0.460236	0.0326862
												KEAP1	0.460008	0.0193083
												INPPL1	0.459279	0.0252289
												NHSL1	0.458657	0.0458516
												MAPKBP1	0.457803	0.0452164
												GPANK1	0.457472	0.0366214
												UPF1	0.457441	0.0386825
												DDRGK1	0.455938	0.0413181
												LZTR1	0.454915	0.0100705
												DANCR	0.454466	0.00504862
												ZNF592	0.454045	0.00426476
												FAM234A	0.453484	0.0100705
												RING1	0.453261	0.0133617
												TNFRSF10B	0.453044	0.015581
												TMEM42	0.452048	0.0284094
												LETM1	0.451515	0.00745516
												TECPR2	0.451016	0.0331471
												MRPL46	0.448607	0.0450565
												MRPL52	0.448291	0.0401181
												CSNK1G2	0.448027	0.0119734
												LRSAM1	0.447646	0.0368354
												LOC339803	0.446902	0.0353509
												GPR108	0.443086	0.00182225
												C1orf56	0.442476	0.0388324
												TMEM115	0.442234	0.0103384
												U2AF1L4	0.442211	0.029508
												PAGR1	0.442143	0.0150725
												SNHG11	0.441962	0.0412101
												SEMA4B	0.439712	0.0488569
												TMEM106C	0.438659	0.0423036
												SLC35B2	0.438262	0.0149235
												DVL2	0.437503	0.0446334
												GGA2	0.433448	0.0432929
												KDELR1	0.433267	0.0364294
												SNX19	0.432901	0.0149967
												TRIM39	0.431764	0.0253827
												COG7	0.431733	0.0436349
												C9orf69	0.431508	0.0497133
												PRCC	0.431291	0.0328205
												APH1A	0.430869	0.0218159
												RRNAD1	0.4285	0.0425574
												TM7SF2	0.428189	0.0274039
												TMEM179B	0.426407	0.0459569
												EIF3G	0.426348	0.00591502
												IFT43	0.424606	0.0418186
												LOC93622	0.424582	0.00890891
												MTX1	0.423823	0.0352183
												CHID1	0.422607	0.0316042
												MT-ATP8	0.42104	0.0100705
												ZNF346	0.420483	0.0255308
												HADHB	0.417086	0.0133617
												SEC61A1	0.415973	0.0243282
												OGG1	0.414886	0.0492925
												PSPH	0.414635	0.0433359
												MAEA	0.412536	0.0278878
												PLXNB2	0.411857	0.0293089
												FECH	0.410203	0.0485808
												GDE1	0.409646	0.00581138
												MARK2	0.408808	0.014836
												ADAT1	0.408161	0.0161146
												GLA	0.407004	0.0469326
												CYC1	0.406939	0.0179109
												NCKIPSD	0.404821	0.0444276
												NAT14	0.403965	0.0386909
												GTF3C2	0.403927	0.0405793
												PCIF1	0.40323	0.0467565
												RNF149	0.403083	0.0407205
												MOCS3	0.402751	0.0378808
												ECH1	0.401698	0.033223
												ISOC2	0.396874	0.0379317
												GTF2IRD1	0.395935	0.0215208
												JTB	0.395819	0.0208428
												PKN1	0.395006	0.0368354
												BCAP31	0.391863	0.0453199
												BSG	0.391351	0.0366797
												SLC39A1	0.389865	0.0392351
												LMAN2L	0.389248	0.0448025
												HERC2	0.388249	0.024973
												LAMP1	0.387987	0.0396127
												EIF2B5	0.384967	0.0244755
												AP2S1	0.381334	0.0413207
												UBE2J2	0.37892	0.0328421
												HSPBP1	0.377948	0.0202418
												AGPAT4	0.376499	0.035946
												USP21	0.374413	0.00755851
												DPP9	0.373586	0.0368354
												EIF4A2	0.373007	0.0191766
												DNPH1	0.372922	0.0327552
												NAA40	0.372711	0.0255083
												NPLOC4	0.370131	0.0189967
												YIF1A	0.369567	0.0418934
												REPIN1	0.369529	0.0259173
												TMEM184B	0.368577	0.0362995
												NEK9	0.36844	0.0257734
												RAB1B	0.368205	0.0336289
												FKBP8	0.365861	0.0297853
												WBSCR22	0.365133	0.0180883
												UBN1	0.3645	0.0453389
												PRPF3	0.363746	0.0422216
												ZER1	0.363313	0.0346742
												GNA11	0.362614	0.011683
												PEF1	0.362361	0.0335068
												DMWD	0.361582	0.0476706
												CLPTM1L	0.360328	0.00598879
												MLXIP	0.359412	0.044218
												PSAP	0.358681	0.00266287
												MT-ATP6	0.356074	0.0254308
												FAM50A	0.355558	0.0133617
												ERAL1	0.355192	0.0418934
												ATP6AP1	0.354577	0.0244755
												BAHD1	0.354541	0.0445404
												TUFM	0.354155	0.0316302
												SFT2D1	0.352471	0.0229216
												TRAPPC3	0.352124	0.0342752
												USP19	0.351017	0.0278878
												TMEM94	0.350402	0.0469326
												CHMP2A	0.350047	0.0101685
												ARAF	0.349468	0.0378643
												CNP	0.344101	0.0425574
												MBD1	0.343922	0.00154763
												PDXK	0.342187	0.022017
												RPUSD3	0.341145	0.0413552
												MUL1	0.340685	0.0365033
												CDC37	0.337889	0.00649064
												SSR4	0.336003	0.035946
												MOGS	0.334256	0.0276358
												TSFM	0.333647	0.0488265
												TXLNA	0.331667	0.0217281
												NCSTN	0.327392	0.0231173
												DUS1L	0.326629	0.0466921
												C1orf122	0.326326	0.0134413
												GALNT2	0.324258	0.0457611
												CNN3	0.317747	0.031808
												MIEN1	0.316422	0.0414911
												UXS1	0.314646	0.0169122
												RAD23A	0.31464	0.0228086
												RNF167	0.314564	0.0244755
												PSMD2	0.313959	0.0204489
												JAGN1	0.312623	0.0229216
												VPS11	0.307757	0.0278878
												IP6K1	0.303432	0.0469326
												STOML2	0.298848	0.0364568
												COX18	0.297542	0.0378178
												OTUB1	0.290949	0.0284749
												ERI3	0.290909	0.0413207
												DCAF8	0.288249	0.0341149
												TCEB2	0.2877	0.0206368
												HSPA8	0.273277	0.0404535
												ZCCHC3	0.270274	0.0497933
												PEX19	0.269069	0.0311063
												POLR2E	0.267094	0.0466794
												RFX5	0.265529	0.0479098
												AP3D1	0.257667	0.031584
												AHCYL1	0.257434	0.0177059
												ATP6V0C	0.256441	0.0485234
												UNC50	0.252068	0.0368354

## Sheet: STableS4
	Day 35			P value Fishers exact test		D100			P value Fishers exact test
				0.0934					0.3325
Mesoderm	3	146	149			2	147	149
In	1049	18802				591	19260
Not in	1052	18948	20000			593	19407	20000
				0.0094					<0.0001
Astroglia	13	102	115			17	98	115
In	1039	18846				576	19309
Not in	1052	18948	20000			593	19407	20000
				0.7990					0.2928
Dopaminergic neurons	3	74	77			4	73	77
In	1049	18874				589	19334
Not in	1052	18948	20000			593	19407	20000
				0.7104					x
Forebrain	6	143	149			0	149	149
In	1046	18805				593	19258
Not in	1052	18948	20000			593	19407	20000
				0.4915
Retina	3	94	97			0	97	97	x
In	1049	18854				593	19310
Not in	1052	18948	20000			593	19407	20000
				>0.9999					0.0005
Neuroepithelial	6	107	113			11	102	113
In	1046	18841				582	19305
Not in	1052	18948	20000			593	19407	20000
				0.4392					<0.0001
Proliferative precursors	2	72	74			17	57	74
In	1050	18876				576	19350
Not in	1052	18948	20000			593	19407	20000
				0.5845					0.4482
Outer radial glia	2	64	66			3	63	66
In	1050	18884				590	19344
Not in	1052	18948	20000			593	19407	20000
				0.0860					0.0018
Microglia	7	242	249			17	232	249
In	1045	18706				576	19175
Not in	1052	18948	20000			593	19407	20000

## Sheet: STableS5
Week 5
© 2000-2021 QIAGEN. All rights reserved.
Ingenuity Canonical Pathways	-log(p-value)	Ratio	z-score	Downregulated	No change	Upregulated	No overlap with dataset	Molecules
Dermatan Sulfate Degradation (Metazoa)	4,37E00	0.4	1,633	1/15 (7%)	0/15 (0%)	5/15 (33%)	9/15 (60%)	CEMIP2,HEXB,HYAL2,HYAL3,IDUA,OGA
Chondroitin Sulfate Degradation (Metazoa)	3,45E00	3,57E-01	1,342	1/14 (7%)	0/14 (0%)	4/14 (29%)	9/14 (64%)	CEMIP2,HEXB,HYAL2,HYAL3,OGA
IL-8 Signaling	2,61E00	9,66E-02	0,243	9/207 (4%)	0/207 (0%)	11/207 (5%)	187/207 (90%)	ANGPT2,ARAF,BAX,CXCL1,GNA11,GNAI3,GNAQ,GNB4,IRAK1,IRAK2,KDR,KRAS,MAPK8,MYL9,PIK3CA,PLD3,PLD6,RALA,RHOD,RHOT1
Regulation Of The Epithelial Mesenchymal Transition In Development Pathway	2,6E00	1,29E-01	2,530	2/85 (2%)	0/85 (0%)	9/85 (11%)	74/85 (87%)	APH1A,BRCA1,DVL2,FZD2,GLI2,NCSTN,NFKB2,RBPJ,S100A4,SMO,TCF7
Sirtuin Signaling Pathway	2,56E00	8,8E-02	-0,258	6/284 (2%)	0/284 (0%)	19/284 (7%)	259/284 (91%)	AGTRAP,ARG2,ATG4C,ATG9B,BAX,CPT1C,CYC1,GABPB1,GTF3C2,MAP1LC3B,MLYCD,MT-ATP6,MT-ND6,NFKB2,NQO1,NR1H2,OGG1,PDK1,POLR1C,SIRT1,SOD3,STK11,TIMM17B,TOMM20,TSPO
Autophagy	2,18E00	0.09	-0,471	9/211 (4%)	0/211 (0%)	10/211 (5%)	192/211 (91%)	AKT1S1,ATG9B,BNIP3,CALM1 (includes others),DAPK3,GNAI3,LAMP1,MAP1LC3B,MAPK8,MLST8,NFKB2,PIK3CA,PPM1L,PTPA,RALA,RGS19,SIRT1,STK11,VPS11
ERK5 Signaling	2,13E00	1,25E-01	-0,707	5/72 (7%)	0/72 (0%)	4/72 (6%)	63/72 (88%)	CTF1,GNAQ,KRAS,LIF,RALA,RPS6KB2,SH2D2A,YWHAB,YWHAZ
Mechanisms of Viral Exit from Host Cells	1,89E00	1,46E-01	#NUM!	4/41 (10%)	0/41 (0%)	2/41 (5%)	35/41 (85%)	ACTC1,CHMP2A,CHMP4C,SH3GLB1,VPS36,XPO1
Role of MAPK Signaling in Promoting the Pathogenesis of Influenza	1,8E00	1,01E-01	1,508	3/109 (3%)	0/109 (0%)	8/109 (7%)	98/109 (90%)	ARAF,ATP6AP1,ATP6V0C,ATP6V0D1,BAX,KRAS,LCAT,MAPK8,NFKB2,RALA,TCIRG1
tRNA Splicing	1,74E00	1,36E-01	1,633	1/44 (2%)	0/44 (0%)	5/44 (11%)	38/44 (86%)	GDE1,PDE10A,PDE6B,PLD6,SMPDL3B,TSEN54
Triacylglycerol Biosynthesis	1,74E00	1,36E-01	1,633	1/44 (2%)	0/44 (0%)	5/44 (11%)	38/44 (86%)	AGPAT2,AGPAT4,ELOVL1,ELOVL6,MBOAT7,TAZ
Role of IL-17A in Arthritis	1,72E00	1,23E-01	#NUM!	2/57 (4%)	0/57 (0%)	5/57 (9%)	50/57 (88%)	CCL2,CXCL1,CXCL3,CXCL6,MAPK8,NFKB2,PIK3CA
p53 Signaling	1,71E00	1,02E-01	1,897	5/98 (5%)	0/98 (0%)	5/98 (5%)	88/98 (90%)	BAX,BRCA1,COQ8A,MAPK8,PIDD1,PIK3CA,SIRT1,TNFRSF10B,TOPBP1,TP53I3
p70S6K Signaling	1,66E00	9,3E-02	-1,265	9/129 (7%)	0/129 (0%)	3/129 (2%)	117/129 (91%)	BCAP31,GNAI3,GNAQ,KRAS,PIK3CA,PLCD3,PLCL2,PPM1L,PTPA,RALA,YWHAB,YWHAZ
AMPK Signaling	1,61E00	7,88E-02	0,000	10/241 (4%)	0/241 (0%)	9/241 (4%)	222/241 (92%)	AKT1S1,CCNA2,CPT1C,GNA11,GNAI3,GNAQ,GNB4,MLST8,MLYCD,ORAI2,PBRM1,PIK3CA,PPM1L,PTPA,RAB2A,SIRT1,SMARCE1,STIM1,STK11
IGF-1 Signaling	1,55E00	9,62E-02	-1,633	6/104 (6%)	0/104 (0%)	4/104 (4%)	94/104 (90%)	CCN1,CCN2,KRAS,MAPK8,PIK3CA,RALA,RPS6KB2,SOCS3,YWHAB,YWHAZ
Ceramide Signaling	1,54E00	0.1	0,333	5/90 (6%)	0/90 (0%)	4/90 (4%)	81/90 (90%)	CTSD,KRAS,MAPK8,NFKB2,PIK3CA,PPM1L,PTPA,RALA,SPHK2
Wnt/Ca+ pathway	1,51E00	1,11E-01	1,890	1/63 (2%)	0/63 (0%)	6/63 (10%)	56/63 (89%)	DVL2,FZD2,NFKB2,PDE6B,PLCD3,PLCL2,SMO
IL-15 Signaling	1,5E00	1,04E-01	0,707	3/77 (4%)	0/77 (0%)	5/77 (6%)	69/77 (90%)	AKT1S1,KRAS,LCK,MLST8,NFKB2,PIK3CA,RALA,RPS6KB2
Chemokine Signaling	1,5E00	1,04E-01	-1,414	6/77 (8%)	0/77 (0%)	2/77 (3%)	69/77 (90%)	CALM1 (includes others),CAMK1,CCL2,GNAI3,GNAQ,KRAS,MAPK8,RALA
Signaling by Rho Family GTPases	1,5E00	7,55E-02	1,000	9/265 (3%)	0/265 (0%)	11/265 (4%)	245/265 (92%)	ACTC1,ACTR2,ARFIP2,ARHGEF5,ARHGEF6,CDC42EP5,GNA11,GNAI3,GNAQ,GNB4,MAP3K12,MAPK8,MYL9,NFKB2,PAK4,PIK3CA,PIP5K1A,PKN1,RHOD,RHOT1
Apelin Endothelial Signaling Pathway	1,46E00	8,7E-02	-0,632	8/138 (6%)	0/138 (0%)	4/138 (3%)	126/138 (91%)	CALM1 (includes others),CCL2,GNA11,GNAI3,GNAQ,GNB4,KRAS,MAPK8,NFKB2,PIK3CA,RALA,RPS6KB2
Ferroptosis Signaling Pathway	1,45E00	8,94E-02	-0,302	3/123 (2%)	0/123 (0%)	8/123 (7%)	112/123 (91%)	AIFM2,ARAF,H2BC12,H2BC5,KEAP1,KRAS,LINC00472,LPCAT3,RALA,SLC38A1,SLC39A14
IL-1 Signaling	1,43E00	9,57E-02	1,342	4/94 (4%)	0/94 (0%)	5/94 (5%)	85/94 (90%)	GNA11,GNAI3,GNAQ,GNB4,IL1A,IRAK1,IRAK2,MAPK8,NFKB2
Stearate Biosynthesis I (Animals)	1,42E00	1,15E-01	0,000	2/52 (4%)	0/52 (0%)	4/52 (8%)	46/52 (88%)	ACSL3,ELOVL1,ELOVL6,MBOAT7,PTGR2,TECR
mTOR Signaling	1,42E00	7,84E-02	0,277	5/204 (2%)	0/204 (0%)	11/204 (5%)	188/204 (92%)	AKT1S1,EIF3G,EIF4A2,KRAS,MLST8,MT-RNR1,PIK3CA,PLD3,PLD6,PPM1L,PTPA,RALA,RHOD,RHOT1,RPS6KB2,STK11
Thrombin Signaling	1,4E00	7,8E-02	-0,832	9/205 (4%)	0/205 (0%)	7/205 (3%)	189/205 (92%)	ARHGEF5,ARHGEF6,CAMK1,GNA11,GNAI3,GNAQ,GNB4,KRAS,MYL9,NFKB2,PIK3CA,PLCD3,PLCL2,RALA,RHOD,RHOT1
14-3-3-mediated Signaling	1,39E00	8,73E-02	-2,530	7/126 (6%)	0/126 (0%)	4/126 (3%)	115/126 (91%)	AKT1S1,BAX,KRAS,MAPK8,PIK3CA,PLCD3,PLCL2,RALA,STK11,YWHAB,YWHAZ
Opioid Signaling Pathway	1,38E00	7,33E-02	0,500	8/273 (3%)	0/273 (0%)	12/273 (4%)	253/273 (93%)	AP1G2,AP2S1,CACNA2D3,CALM1 (includes others),CAMK1,GNA11,GNAI3,GNAQ,GNB4,GRK3,KRAS,LCK,NFKB2,PDK1,RALA,RGS11,RGS19,RPS6KB2,SIGMAR1,TCF7
UVA-Induced MAPK Signaling	1,36E00	9,28E-02	-0,816	6/97 (6%)	0/97 (0%)	3/97 (3%)	88/97 (91%)	KRAS,MAPK8,PARP11,PARP3,PIK3CA,PLCD3,PLCL2,RALA,RPS6KB2
Agrin Interactions at Neuromuscular Junction	1,35E00	1,03E-01	-1,890	6/68 (9%)	0/68 (0%)	1/68 (1%)	61/68 (90%)	ACTC1,ARHGEF6,GABPB1,KRAS,MAPK8,PAK4,RALA
Week 15
© 2000-2021 QIAGEN. All rights reserved.
Ingenuity Canonical Pathways	-log(p-value)	Ratio	z-score	Downregulated	No change	Upregulated	No overlap with dataset	Molecules
EIF2 Signaling	1,47E01	1,42E-01	-3,900	30/212 (14%)	0/212 (0%)	0/212 (0%)	182/212 (86%)	ATF4,EIF1,EIF3F,FAU,PPP1R15A,RPL10A,RPL23A,RPL24,RPL26,RPL29,RPL3,RPL30,RPL32,RPL35A,RPL37,RPL39,RPL5,RPL6,RPL7,RPL8,RPL9,RPLP0,RPS14,RPS15A,RPS16,RPS2,RPS23,RPS3A,RPS7,RPS8
Regulation of eIF4 and p70S6K Signaling	3,09E00	6,86E-02	#NUM!	11/175 (6%)	0/175 (0%)	1/175 (1%)	163/175 (93%)	EIF1,EIF3F,FAU,ITGAL,RPS14,RPS15A,RPS16,RPS2,RPS23,RPS3A,RPS7,RPS8
Complement System	2,86E00	1,39E-01	#NUM!	2/36 (6%)	0/36 (0%)	3/36 (8%)	31/36 (86%)	C1QA,C1QB,C1QC,C6,C7
Coronavirus Pathogenesis Pathway	2,71E00	6,19E-02	2,309	10/194 (5%)	0/194 (0%)	2/194 (1%)	182/194 (94%)	ATF4,ATP6V1A,FAU,HDAC9,RPS14,RPS15A,RPS16,RPS2,RPS23,RPS3A,RPS7,RPS8
Maturity Onset Diabetes of Young (MODY) Signaling	2,69E00	9,09E-02	#NUM!	6/77 (8%)	0/77 (0%)	1/77 (1%)	70/77 (91%)	ALDOB,APOA4,APOE,APOL4,FABP1,HNF1A,HNF4A
mTOR Signaling	2,52E00	5,88E-02	#NUM!	11/204 (5%)	0/204 (0%)	1/204 (0%)	192/204 (94%)	EIF3F,EIF4B,FAU,PRKCB,RPS14,RPS15A,RPS16,RPS2,RPS23,RPS3A,RPS7,RPS8
FXR/RXR Activation	2,06E00	6,4E-02	#NUM!	6/125 (5%)	0/125 (0%)	2/125 (2%)	117/125 (94%)	APOA4,APOE,CETP,HNF1A,HNF4A,PON3,SLC10A2,TTR
Neuroprotective Role of THOP1 in Alzheimer's Disease	1,83E00	6,31E-02	0,000	4/111 (4%)	0/111 (0%)	3/111 (3%)	104/111 (94%)	ACR,KLK10,KLK11,KLK7,PDYN,SERPINA3,TMPRSS4
MSP-RON Signaling In Cancer Cells Pathway	1,39E00	5,11E-02	-0,378	5/137 (4%)	0/137 (0%)	2/137 (1%)	130/137 (95%)	ATF4,HNF1A,KLK10,KLK11,KLK7,MST1,VHL

## Sheet: STableS6
black	blue	brown	cyan	darkgreen	darkgrey	darkorange	darkred	darkturquoise	green	greenyellow	grey60	lightcyan	lightgreen	lightyellow	magenta	midnightblue	orange	pink	purple	red	royalblue	salmon	tan	turquoise	white	yellow
LPP-AS2	SOX10	GFAP	GATA3	IFITM1	CCL2	AGT	DPPA4	TKTL1	SST	ATRX	FOXN4	OLFM4	MIR100HG	OLIG3	LIN28A	C1orf61	TTR	CRLF1	COL3A1	AFP	ADM	ACTA1	C9orf135	CNTN2	KIF20B	IFI30
CNNM1	IGDCC3	OGN	CXCL12	KDR	DKK2	MGP	ESRG	HOXC6	NEUROD1	LINC00472	KCNQ1OT1	RNF128	SULF1	EBF2	NMU	CHGA	HTR2C	GBX2	COL15A1	SERPINA1	GAL	MYL1	SIX3	EBF1	ZNF292	PPP1R1B
LOC101927402	CENPF	HOPX	OLFML2A	LEFTY2	CDKN2B	GPNMB	DPPA3	NTRK2	PRTG	LSMEM1	LINC01363	ALDOB	SGPP2	POU4F1	FOXD3	MASP1	CLIC6	TUBB2B	DCN	AHSG	LNX1	ACTC1	EPHX3	HOXA3	PLAG1	NQO1
LOC101928725	HMGA2	NFIX	SFRP2	IRF6	CYP1B1	IGFBP7	LOC100420587	TYRP1	TFAP2B	ARX	MALAT1	DMBT1	IL6ST	SNCG	DNMT3B	HOXB5	SLC13A4	RBFOX3	IGFBP3	APOC3	HEY2	CKM	OTX2	NHLH1	RIF1	OLFML3
LINC01465	CENPE	FAM107A	RGS10	SFRP5	CDKN2A	CRYAB	NANOG	MAB21L2	TFAP2A	GOLGA4	MMRN1	RBP2	ZEB1	MIAT	RMI2	HMP19	C9orf24	CRMP1	DLK1	APOA4	HAS3	KLHL41	RBM47	HOXA5	PHIP	HMOX1
PCDHB13	SOX3	SCG2	TAC3	TNFRSF12A	SERPINA3	COL1A1	L1TD1	TMEM176B	COL2A1	MAP9	FZD3	MUC13	SPRR1B	TMSB15A	SLC7A3	MAPT	PRND	DPYSL3	LUM	HAND1	OR7E37P	SMPX	RIPPLY3	SLIT1	BCAT1	EPHX1
ATOH7	TOP2A	TNC	FAR2P2	APOE	TAGLN	COL14A1	ZFP42	S100B	ISL1	CORIN	LRRIQ1	SRGN	LRRN3	CRABP1	LINC01224	NCAN	SLC4A5	ATCAY	COL1A2	FABP1	ADGRG2	CSRP3	RHOH	POU3F2	ANKRD12	FOXC1
LOC100507634	KIF14	PTGDS	COL4A2	KCNK1	RANBP3L	CXCL14	TDGF1	DCLK2	PPP1R17	GCC2	TPBG	TSPAN8	ADAMTS5	HES6	TRIM71	FABP7	PTHLH	ADD2	COL6A3	APOA2	HSPA1A	MYLPF	FEZF1	SOX1	CHD1	WBSCR17
CALCB	SOST	FDCSP	CLDN10	SOX15	IL1A	COL12A1	SCNN1A	HOXB4	ONECUT2	C1orf27	AKAP9	MT1G	RAB27B	FGFBP3	FGF19	RTN1	LINC01088	SOX21	KCNE4	FGG	CRYM	SLN	MADCAM1	TAGLN3	RB1CC1	GPX3
MLANA	MKI67	GABBR2	FAM150B	CD9	AMTN	EPAS1	GDF3	ZIC4	DACH1	ZFYVE16	ZNF117	CEACAM5	COL11A1	MIR124-2HG	PMEL	GPM6A	FOLR1	PCSK1	HOXA13	FGB	C1orf233	MYH3	ZFHX2	STMN2	CCDC88A	NMB
OLIG1	ASPM	ISLR	SLC6A2	FZD5	ANXA1	TM4SF1	ZSCAN10	RELN	ERBB3	C5orf42	BAZ1A	IL2RG	EMX2	IRX2	ALPL	LHX2	KCNJ13	FBXL16	HAND2	FGA	BCO1	CAPN6	IQCA1	LINC00461	ZNF714	CACNA2D3
LINC01144	CCNB2	SPARCL1	NCCRP1	PLA2G16	ACADL	LGALS3	LECT1	REEP1	PRDM12	CACNB4	LCOR	CEACAM6	ARID5B	NEUROG2	SLC1A6	APLN	WIF1	NGFR	ALDH1A2	APOB	SLC2A4	HSPB3	HSPA2	HOXD3	SMC2	RAB29
GAS5-AS1	FEZF2	NPTXR	PHOX2A	PLA2G2A	IER3	MFAP4	MICB	TMEM176A	OTX1	TMF1	LOC100131257	EPS8L3	PTX3	NHLH2	RRM2	NRSN1	C5AR1	CHST8	FRZB	RBP4	DBNDD1	MYOT	B4GALT6	ELAVL4	ZMYM2	MAN1C1
TIPARP-AS1	LIN28B	SMR3B	TXNIP	CGNL1	RGS5	FIBIN	UTF1	LIMCH1	MEIS2	UACA	NRIP1	SPINK1	SEMA3C	HES5	ZIC5	KLHDC8A	EFCAB1	ZIC2	HOXC10	GSTA2	FOXO1	TNNI1	FGF12	PCSK2	SKIL	PDGFB
SEC24B-AS1	AURKB	SULT1E1	FGFR4	SPRY4	SLC12A1	TFPI2	LINC00678	LHFP	ZEB2	C14orf39	NR2E1	ALDH1A1	PLAGL1	WNT4	GINS2	VSTM2A	SLC39A12	FAHD2B	COL5A2	VTN	ADRA2C	TTN	ATP11C	ELAVL3	PPIG	GRHL3
NOG	PLP1	NEUROD2	RPP25	PDLIM1	KRT7	PLSCR4	CTCFL	C3orf70	HOXB9	CCDC181	ZBTB20	DUOX2	CDO1	NRARP	SHISA3	PTN	TCTEX1D1	ACOT7	COL5A1	TF	DDX25	NEB	MYO5C	INSM1	CNTRL	IL17RB
NAT8L	FAM83D	NFIB	ESPN	PTRF	CXCL1	CA12	CLDN6	KITLG	LEF1	AHI1	COL9A1	MEP1A	MBNL2	POU2F2	HMGA1	LHX1	WFIKKN2	SCG3	PLAT	BMP4	MAFB	CASQ2	RARRES2	ZIC1	SASS6	CHRM3
LOC730183	NEK2	SERPIND1	DACT2	DGKK	GMNC	IGF1	TUNAR	HOXB-AS3	NAALAD2	GULP1	NKTR	CDH17	CADM2	POU3F1	BUB1B	HOXA4	FAM216B	GABRB3	TCF21	SLC22A7	NEFH	SMYD1	NFE2L3	HOXB3	CHML	SLC6A9
SLC25A35	HMGB2	DDN	SORL1	PODXL	ADAMTS1	CD44	LRAT	RGL1	MOXD1	LCA5	PCDHA9	TM4SF4	TSHZ2	IRX3	CECR2	SCN3B	RPE65	FXYD7	BNC1	SERPINF2	HEATR3	TNNC2	PAWR	POU3F3	HLTF	PLTP
ETFBKMT	HMMR	FNDC1	THY1	BHLHE40	KCNAB1	NPY	LINC01356	CORO2B	DLX1	LRCH2	RND3	FXYD3	SLIT2	LOC441204	MYBL2	NEGR1	CFAP126	LINC00622	POSTN	ESAM	BMP6	CHRNA1	SMPDL3B	TTYH1	DEK	RASSF10
METRN	MND1	C11orf87	KCNN2	KLK10	PLAU	SERPINF1	USP44	LRRC17	SMOC1	ANO5	ANKRD26	REG4	GLRB	DLL1	CDC25A	PHYHIPL	SLC17A8	SOX2	TGFBI	HPN	CD3EAP	MYH8	CTGF	IRX5	ZNF518A	EPB41L4B
TMEM198B	INSC	ITGB4	DIO3	CDCP1	S100A6	GPAT3	DPPA2	NELL1	ADAMTS18	OSBPL8	LOC401261	CTSE	CX3CR1	TSL	MCM5	MYT1L	SLC16A12	TUBB2A	SLC18A3	GSTA1	MARS2	THBS2	FGF2	EBF3	ZGRF1	SELL
MCHR1	SMC4	NOV	GPR146	SERINC5	LIF	SYNPO2	AP1M2	FOXP2	ZNF503	EDIL3	CCDC144B	PHGR1	GABRB2	PRPH	SKA3	ZCCHC12	GRAMD3	FAM155B	G0S2	DPP4	NMRK2	ACTN2	MAP7	SCRT2	B3GNT5	FLVCR2
KLLN	BUB1	SLC1A3	MAFF	ZFP36	CTSV	ASPN	RAP1GAP2	PAG1	PAX3	CD2AP	LOC101929486	EPCAM	CEP126	SYT2	MCM2	NCAM1	PIP5K1B	UNC13A	TGFBR3	MTTP	RTBDN	KLHL31	LRRC34	RNF165	TPR	MT-ND4L
SLC25A13	TROAP	LINC00882	BMPER	CADPS2	STEAP3	SLC40A1	LINC01057	CRIP2	LIX1	MNS1	TET2	HMGCS2	SGCD	NEUROG1	TESMIN	LOC102723471	C11orf88	SBK1	SNAI2	KRT19	ZFR2	PRR32	CCDC81	CBLN1	CCDC112	MX1
LHX4-AS1	SALL4	SCARA5	PRRX2	TC2N	C2orf40	HSPB6	SHISA2	SCD5	LPAR6	RASSF8	C3orf35	CPS1	PCDH9	UHRF1	MCM7	ST8SIA2	VAT1L	SHD	CRISPLD2	DIO1	LINC00910	ITM2A	ID1	NEFL	CEP290	SLC13A3
UCP2	NUSAP1	CFI	GPRC5C	ANXA3	PLIN1	CDKN1A	NLRP2	TPPP3	ABCC2	CCDC186	CDC20B	PLEK	TBC1D9	TCF7L2	LOC150051	DNER	VWA3A	HSD11B2	HAPLN1	TMEM88	MT-ND6	MYOG	COL4A6	MAP2	PIK3C2A	TCTA
UBAC2-AS1	UBE2C	ELN	MPP1	PRELP	DOK3	AQP1	ZNF208	CHST1	SIX1	ZBTB41	ENPP7P13	C17orf78	BCL2	DLL3	GSG2	APC2	CCDC170	NES	SOX6	PLVAP	ECE2	TNNT3	MST1L	TUBB3	CENPC	CAMK1
CTXN1	PLK1	CALB2	IL17RA	STOM	COBLL1	CPA4	SP8	PKIA	DCT	CHD9	ZMAT1	AGR2	VGLL3	NEUROD4	KCNJ12	SLC8A2	RSPH1	KIF5C	EGFL6	ALX1	TOMM40	TNNT2	HS3ST3A1	DCC	DNAJC2	HSD3B7
LINC00907	CDCA8	BCAN	CHRNA3	F2RL1	GEM	GMPR	ESRP1	SEMA6D	SHOX2	CCDC82	CCDC18-AS1	NOX1	LSAMP	RXRG	FOXM1	UBE2QL1	PRNP	BHLHE22	MME	PPBP	FOXP3	IL17B	WFDC2	HOXC5	SMC3	SLFN11
TCF19	LHX5-AS1	APOD	RAD51D	KRT8	RHOD	SLC46A3	RBPMS2	SOX9	NR2F2	POLK	SLC6A15	CGA	OGFRL1	MFNG	SPAG5	SNAP25	PTPRC	TDRG1	SLIT3	SERPINA7	FAM83H	MYBPC1	SCG5	STMN4	CNTNAP2	PBXIP1
C16orf74	DLGAP5	TMEM100	RNF169	NKX3-1	NEAT1	ANXA4	UPK1A	LOC154761	RSPO1	ANKAR	SCML1	AADAC	ANGPTL1	PHF21B	PSRC1	INA	ENO4	SEMA6A	PITX1	SERPINB9	SAMHD1	ATP2A1	DTWD2	KCNB2	JMJD1C	TYR
FAM86C2P	PAX6	CALB1	GDNF	MARVELD3	EFEMP1	LAMC2	SLC2A3	MSX1	THSD7B	PCMTD1	LOC101928103	GBA3	RFTN2	RHBDL3	TK1	GNAO1	MITF	MIR4697HG	NPNT	ALB	LOC643623	SRL	MAP3K9	DCX	ARID4A	CHST11
ID3	WNT1	CA10	RAB38	GJA1	C1orf168	LOX	B3GNT7	FAM49A	NBPF22P	RICTOR	WSB1	ABCC3	C1QTNF3	CHD7	ASF1B	DCTN1-AS1	ISM2	SSTR2	MYRF	MSX2	SWSAP1	ARPP21	KLK7	EN2	ZNF638	SNX32
CA8	MIS18BP1	NFIA	PALD1	PROCR	TACSTD2	CXCL16	HECTD2-AS1	WNT10B	TBR1	ARHGAP5	LOC440896	NDRG1	GNG12	RTN4RL2	CCNF	RBFOX1	CLDN5	CECR6	EDNRA	FOXA1	LINC01011	MYOZ2	NSUN7	PHOX2B	IKZF2	GCHFR
FAM131C	PLK4	LRRC3B	ICA1	FZD8	RDH10	PCP4	VASH2	CST3	BCHE	KIF21A	ZNF83	PLAC8	RBMS3	TLX3	SOX13	CELF4	DMRT3	KLF7	ADAM12	VTCN1	MGC12916	ASB5	PCDH11Y	HOXB2	PHF3	TTC30A
LOC644794	GTSE1	PCSK1N	ALDOC	DMKN	EXPH5	FBLN5	UGT3A2	SPOCK1	EPHA7	KIF5B	F5	TFF1	PYGO1	HMGCS1	DDIT4	SHISA6	KRT5	GPR19	C8orf4	APOM	APEX2	RAPSN	TMEM265	HOXA2	ZNF644	LRRC10B
PCYT2	TRH	SLC24A3	IER2	DDIT4L	KLK6	METTL7A	PDGFA	FAM84A	CDH6	ZNF624	TBX5	SPP1	MAF	WNT3A	HK2	ACTL6B	CFAP52	SOX21-AS1	HOXC8	MYCT1	LOC644919	COX6A2	CD74	SOX11	LOC729348	TEX2
ZNRF3	HJURP	LONRF2	EPHA8	SLC35F2	PHACTR2	CLU	GRM4	RIMS1	REN	UFL1	VEPH1	SLPI	SLC16A7	CELSR2	CD24	ENC1	FAM81B	SGK223	DSC3	APOA1	FLVCR1-AS1	DES	HVCN1	CNGA3	GEN1	NAGLU
MTG2	DEPDC1B	BBOX1	N4BP2L1	GYLTL1B	KLK4	COL8A2	FAM46B	MAP1A	ADGRG6	RBBP8	LUC7L3	PDX1	FAR2P1	NKAIN1	FAM132B	NRCAM	CPXM2	HN1	VCAM1	SLCO2B1	EMG1	PI15	KIAA1804	CPLX2	G2E3	MT-CYB
BORCS8	KIF20A	ATP1A2	GS1-259H13.2	CD55	ADAM28	LDLRAD4	TFAP2C	NTN1	KIAA0101	ROCK2	TFAP2D	CLDN4	MAGI2-AS3	GPC2	GSTM5	OLFM1	TRPM3	DPF1	PECAM1	DGAT2	CHAC1	MYBPH	MX2	THSD7A	N4BP2	CACNB2
USE1	TTK	C7	NPFFR2	HPSE	PTCHD4	PLP2	PIM2	S1PR1	HEYL	ZNF654	ATP8A1	LAD1	WNT5A	LINC01159	EXO1	SPOCK2	STRIP2	MANEAL	PAPPA	HPX	ALDOA	MAMDC2	KCNJ2	MAP6	HAUS6	RAB3IL1
TMEM177	PRR11	ITIH2	ANKDD1A	HAS2	TMEM56	BGN	ZNF492	TSPAN11	FLRT3	GOLGB1	LCORL	CLDN7	ZHX1	GREB1	CIT	GAP43	ATP2B3	SYN3	CAV1	GABRP	METTL1	COBL	ARSK	MEIS1	KIAA1551	HSPA6
ATP6V1E2	SGO1	LINC01314	PAX1	CLDN3	SAMD5	C21orf62	SEC14L5	LAMA4	LOC100132215	SLK	EGFEM1P	OLR1	GRIK1	KCNQ2	TMPO-AS1	SYT1	CA3-AS1	TMEM132B	SMOC2	GATA6-AS1	TMEM266	C1orf105	KIAA0825	NR2F1	ZNF273	STRA6
NOTCH4	TPX2	TYROBP	DUSP7	LLGL2	PLXDC2	HSPB8	UBASH3B	NCALD	DLX2	CREBRF	C4orf47	GCG	PDE1C	MSI1	PCDHB3	SEZ6L	PIFO	DUSP8	WISP1	FOXA2	CITED4	MYOZ1	FGD4	GDAP1L1	LOC441666	CHST7
ZFPM1	KIF11	BHLHE41	ATF5	GCH1	CTHRC1	FMOD	VRTN	HOXB7	SOX7	CLGN	ADAMTS6	C6	PIK3R1	FGFR3	CDT1	2003-09-01	CA2	HCN4	KCTD12	AMBP	LOC100422556	PMP2	GPX7	RFX4	RAD54B	ABHD4
TP53I3	TACC3	LGALS1	DDIT3	SLC7A8	STIM2	MICAL2	MT1X	CNRIP1	RSPO2	DCDC5	USP49	KRT20	PIEZO2	NRIP3	KIT	SNAP91	FOXJ1	CACNA1A	DKK1	CORO2A	HSPA1L	MYL4	HRASLS	EPHA3	SLC39A10	ADI1
GGACT	SGO2	LY96	ZNF818P	HERC6	RASEF	SERPINE1	FAM83F	LOC728392	NPR3	STK33	HDAC9	CLIC5	LRRC8C	RND2	ZNF454	CTNND2	ATP2B2	PAX5	DNM3OS	DDC	UPRT	SGCA	ADGRV1	NRN1	ESF1	IGFBP6
NCAPH2	MECOM	ACTA2	DOCK9-AS2	RCN3	HIST1H2BK	MAOA	AFMID	RAB9B	EDN3	NEK7	MAB21L3	GPRC5A	KCNN3	SCARNA22	GINS1	B4GALNT1	DNAAF3	C5orf38	TGFB2	DSP	SLC17A7	CARNS1	ZNF350-AS1	LOC400043	CEP135	CTSA
TCTEX1D2	KIF18A	LMO7	LRRC38	FXYD5	LPCAT2	PALMD	FOXD3-AS1	ELMOD1	RSPO3	ENPP4	MINOS1P1	GPA33	C4orf26	RCOR2	LINC01330	JPH4	LRRC18	PBX3	GATA6	TBX3	MFSD3	TRDN	ERICH2	ST18	MIB1	C16orf86
LINC00623	LAMA1	SLC6A1	GPANK1	GNA14	GALNT10	PENK	JARID2	ID4	ZFHX4	TMEM133	NDST3	TMEM253	NRXN3	SCUBE2	ADAMTS8	CDK5R1	TRPV4	BCL11B	HOXA10	CDX2	HINFP	SGCG	SLC5A6	AMER2	ROCK1	SH3KBP1
LOC101929134	CDH19	CLDN11	FBXO17	P3H2	DRAM1	THBS1	ZNF296	DNAJC12	KANK4	SSX2IP	KCNT2	HNF4A	TNIK	CENPV	MCM4	NEUROD6	LGI1	ZDHHC22	COL21A1	S100A10	LAGE3	MEF2C	RAB3IP	HOXC4	PNISR	SLC25A4
C11orf71	CCNA2	LOC105369340	GSTO1	COL9A3	GBP1	C19orf66	GPR176	SLC35G2	CADM1	NEBL	FAM227A	TMEM144	CNTN3	PCBP4	EPPK1	LMO1	SLCO3A1	SOX4	ARHGDIB	HBE1	VPS9D1-AS1	ATP1B4	SYT14	LOC101927043	ZFP3	TOB2P1
LINC00680	CCNB1	VSNL1	TMEM91	C9orf64	ME1	GDF15	GRB7	ELOVL2	TIE1	SLC2A13	TMEM212	GUCY2C	ALCAM	TMEM97	HMGB3	ADRA1A	RSPH4A	SULT4A1	SPARC	CYP4X1	ZNF671	TPM2	RABGAP1L	PHACTR3	CASP8AP2	MT-ATP6
APITD1	KIF15	ACTG2	LINC00324	SOCS1	EDN2	FAS	TERF1	EFNB3	SSUH2	STAG2	LRRCC1	LAMA3	TPTE2P1	TOX3	MCM3	CDH4	TLL1	TUBB4A	RERG	AQP3	HLA-DOA	PPP1R3C	PLEKHG4B	CELF3	PRPF40A	AP5S1
KCNJ2-AS1	CENPK	SH3GL2	INTS1	PTCHD1	GATA2	TIMP1	MIXL1	NDNF	ASXL3	OXR1	ADM5	CLCA1	LRRC4C	RTN4R	CMTM7	GLRA2	ZMYND10	SLC4A7	H19	HBZ	EIF5A2	LMOD3	FEZF1-AS1	HOXB8	SCAF11	KLHDC9
SPHK2	NDC80	PPP2R2B	RAB12	PLBD1	S100A4	NFIC	POLR3G	CHN2	PCDH18	IFT74	LPAR4	ACSL5	PDGFC	LOC100240735	RNASEH2A	PRDM8	SLC4A10	FAM131B	CNTN6	S100A14	PLEKHG4	MSC	NT5DC1	MAB21L1	NEDD1	MT-ND3
KIAA1257	ATAD5	CCDC85A	CSNK2A2	KLF4	DIO2	METTL7B	CDA	HEY1	PDE3B	CEP85L	SOX2-OT	HHLA2	PRDM16	PPP1R1A	DRD5	RGMB	DNAH12	DPYSL2	ATP7B	GPC3	ADAMTS12	SYNPO2L	MICA	INHBB	RAI14	TMEM108
CCDC71	WDHD1	VGF	DCAF4	MAL2	PFKFB2	MYOF	SYT6	MPPED2	SDK2	TTC14	CCNL1	C1QC	GUCY1A2	LOC101929563	ZDHHC19	CSPG5	C5orf49	CACNG7	POPDC3	TMEM37	GPATCH4	AFAP1L1	LRRC2	PCDH8	UPF3B	DLGAP1-AS1
IGFLR1	SPC25	CAMK2B	ZNF513	HLA-DQB1	AOC2	CREB3L1	GRPR	SLC1A4	LRP2	KRIT1	PFKFB1	USH1C	ZNF804A	PNPLA3	DSCC1	RUNDC3B	ABCA4	MMP17	FOXF1	ENTPD3	TMSB4Y	MRLN	SYTL1	DPYSL5	ZNF708	C22orf23
AKAP3	HELLS	SFRP4	SVIL-AS1	ZC3H12A	CCPG1	TPD52L1	RBPMS	KALRN	APOLD1	FLJ37201	BTAF1	SCGN	INHBA	LOC105378853	ZWINT	ATP6V1G2	SPAG6	NLGN4X	CPED1	SERPINA6	BRMS1	EGR2	RGS7BP	MYT1	ZNF92	ANGPTL4
WDR55	IGF2BP1	SCN2A	PNRC1	PPL	LAMB1	SRPX	TRIML2	DACT3	SUSD2	PLCB1	ARL17A	CTSS	FAM167A	FDFT1	PKN3	ATP1A3	GRM8	RPRM	CD93	AGTR1	PXN	DPT	SH2D2A	SLITRK2	BOD1L1	EDA
ARRDC1-AS1	NCAPG	MT1F	KIF7	PPARGC1B	MYOCD	KDELR3	OSBPL10	PLXNA2	PCDHB12	MOSPD2	SACS	ANPEP	OLFM3	IER5L	CDCA4	ADGRG1	WDR38	AFAP1	HIC1	GATA4	VSIG10L	PDLIM3	HIPK4	SLC17A6	LOC102724434	LOC284578
DAPK2	NUF2	DNM3	MAP2K3	CA4	CEACAM19	NUPR1	CCKBR	ALOX12-AS1	HOXD10	TRIP11	ERBB4	CEACAM1	ABCA5	MYCL	TIMELESS	ADCY2	CFAP161	RAB39B	GUCY1A3	PKDCC	ISG15	ALDH1A3	CCDC109B	NFASC	USP53	CD83
SPATA33	TRIM59	ITIH5	PRKAB2	KRT18	PPP3CB-AS1	FMO1	PMAIP1	CRYL1	PCDHB6	PRKAA2	FSIP2	TINAG	CYP2E1	LOC105274304	CRABP2	GRIA2	CYP27A1	PRR36	MAN1A1	LOC105370203	ZNF18	APOBEC2	HOOK1	ASCL1	FOXN2	MT-ND5
PMS2P1	CENPU	A2M	ICAM4	ARFGEF3	KL	CASP8	LEFTY1	IL17D	GRIN2A	ZNF112	ZC2HC1A	BDKRB1	APC	ZIC3	RCC2	RASD2	AKAP14	STC2	FENDRR	GUCA2A	EXOSC5	TNNC1	GALNT12	APCDD1	PLS3	SEPW1
POLA2	DTL	C1QL1	NKD2	GADD45B	AVIL	JUNB	POU5F1	WLS	SYNPR	STXBP4	EPHA4	ELF3	NEDD4	NRG1	ETV1	B3GAT1	LMX1A	FAM57B	RGS4	PLA2G12B	C1orf216	MYOD1	PCNX2	WNT7A	ZNF280D	NR1H2
C17orf102	ZNF367	TSPAN7	HDDC3	BSPRY	TM4SF18	CYBRD1	MT1H	RHOJ	BACE2	ATM	KIAA1456	ALOX5AP	TTLL7	LOC101927120	LINC01234	PPFIA2	CCDC146	FAM212B	TEK	GATA5	MOCS1	LDB3	FBXO36	IGFBPL1	ZNF195	HOMER2
AKR1B1	CKAP2	PARP9	FOXJ2	FBLIM1	FBXO2	S100A11	EOMES	SLC9A9	TPBGL	FAM135A	LINC01004	RNASE1	GPR155	FGF13	SP5	FGF14	CAPSL	TMEM145	FLT1	ADGRL4	MAP4K2	UNC45B	MCMDC2	TENM2	LOC101927690	ATP6V0D1
C17orf89	MAD2L1	GATM	NUMBL	FKBP11	INPP5D	LAMA2	CYP2S1	AK1	ZFHX4-AS1	LINC00643	HYMAI	CCL25	REV3L	SPSB4	FHDC1	KIF21B	PACRG	ARC	THBD	AMHR2	PSMB3	TNNT1	MOB3B	NEFM	ZNF43	GRAMD2
HDAC8	CDC20	IL33	TIRAP	F11R	CXCL2	BLNK	SOX17	FAM161B	GFRA3	LINC00597	CCDC14	AKR1B10	CLMN	PELI2	CDCA5	FRMPD3	SLC2A12	TMEM178B	HNMT	CUBN	MIF	TP63	LOC729732	CDKN2C	TOP2B	RHPN2
DEPDC5	ZNF519	ACKR4	CILP2	CEBPB	SLC5A3	LTBP2	PHC1	PTPRE	AFAP1L2	KTN1	TRIM52	GPX2	EYA4	MLLT4-AS1	CDCA7	ADCYAP1R1	OCA2	KCNB1	SLC5A12	DPYS	LRRC61	LMOD2	IPW	HOTAIRM1	NIPBL	GAS2L1
UTP14A	KIF2C	IFI44L	VASP	SPRY1	PGM5P4-AS1	HSD17B2	STC1	FAM110B	LOC646626	CEP112	FER1L4	MPZL2	ZNF25	KCNH8	TEAD2	GRIK3	PPARGC1A	PDZD4	ERG	AGXT2	PARTICL	EGR1	PPM1H	LRRTM2	MYEF2	LINC00959
FAM66C	CECR1	OLFML2B	TUFT1	GPR37	TNFRSF11B	GAD1	RNF125	KCNIP1	CALCRL	RAB3GAP2	DISC1-IT1	CDH1	NEDD9	ZNF516	CTPS1	TMEM35	CFAP77	EFNA3	PMP22	TRIM14	ZNF552	EGR3	TSIX	ADARB2	FMR1-AS1	LOC389641
CRYBB2P1	IQGAP3	NWD2	SP6	HERC5	PRRG4	C1S	PPM1N	RBP1	HOXA1	MOB1B	NLGN1	CARTPT	RNF182	NKD1	ARHGEF39	SGIP1	ECEL1	SEMA4F	HAND2-AS1	PRSS22	DHX37	C11orf96	TRPV3	IRX1	RMI1	SHISA4
RAB26	CKAP2L	CXCL8	ADCY7	SGK1	ZMAT3	SNTB1	SLCO1A2	ARHGAP23	TMEM71	IFT81	PTOV1-AS1	NNAT	YPEL4	SEMA3G	BNIP3	RUNDC3A	TMEM117	ENO2	FAM114A1	EGFLAM	PGAM1	OSR2	ZNF883	AKAP6	ZNF680	MIPEP
MBD3	AASS	DKK3	PHLDB3	BMP2	OXTR	B2M	PWAR5	NTM	FRMD4B	LIMS1	FGF18	LGALS4	DDX60	FAM110A	E2F1	GRM3	SPAG1	WSCD1	CDH11	PF4	C19orf25	CKMT2	IL17RD	PDE1A	ZNF891	MT-ATP8
SLC25A5-AS1	BRIP1	PID1	SNORA70	SPINT2	MCTP1	TRIM47	LCK	THRA	LGI2	DYNC2H1	BAZ2B	GC	BICC1	RGS16	FGF17	TMEM59L	FAM183A	PDE4C	FN1	SOX18	INTS5	DMRT2	LVCAT8	RUNX1T1	SIRT1	ALOXE3
ZBTB48	MIR17HG	CYP26B1	PANK4	LOC100506985	PLS1	PTK2B	SLC2A1	DLK2	SLITRK6	TMTC3	DGKH	PPARG	PCDH17	EYA2	TRIP13	SYBU	TSGA10	SLAIN1	SCRG1	GJA4	C1QBP	TMOD1	CDYL2	CXCR4	CCNT2	WDR25
CENPBD1	BRCA1	NTS	CREG2	OCLN	GLS	SGMS2	IL23A	SKAP2	ETS1	VPS13C	PIBF1	LYZ	KCNIP4	KIAA0922	HPDL	TAC1	CCDC114	OLFM2	SDPR	UGT3A1	NEU3	CILP	WWC2	POU4F2	FAM76B	HLA-H
LOC100133985	RAD51AP1	SYN1	LHPP	BST2	FZD6	TIMP3	SHISA9	TCAF2	GPC5	ZFY	GSDMB	CLDN2	SSFA2	WNT3	GLDC	EEF1A2	KCNE1	RIMKLA	ADGRA2	TNFRSF1B	PGAM5	NR4A1	ZNF311	PAX7	CCAR1	AGFG2
HSD17B10	MYCN	ANKRD34A	CCDC183	REPS2	SEL1L3	TGFB3	ZNF578	CAMK2N1	MLLT3	CEP57L1	LOC101926889	C1QB	GAREM1	LOC100507194	CHAF1A	CPNE4	EMX2OS	SYNGR3	CPZ	AKR1D1	FGFR1	ADH1B	NPY5R	ATL1	PHTF2	PNPLA6
ZNF383	BARD1	ANKS1B	C17orf58	ESRP2	LOC101927023	TNFAIP6	YBX2	ZNF436	FMNL3	NIPSNAP3B	ZNF441	CD36	ATP10D	NUDT11	BEND4	CAMK2N2	DNAI1	PRIMA1	IGFBP5	DSC2	PSMG4	FOSB	GPR143	DACH2	ZNF567	ATP13A2
TAF1A-AS1	RTKN2	KLHL1	EIF4EBP1	DUSP5	BIRC3	THRB	GRID2	PTPRM	HMCN1	FAM179B	NUP62CL	GPR160	SAMSN1	LINC00630	KIF22	DCLK1	SLC7A6	FAM19A5	MAOB	KLB	SLC38A7	FAM43A	FBXL19-AS1	GFRA1	ARID4B	TAGLN2
CPPED1	AURKA	NTNG1	MLPH	CXCL3	CCL7	KLF5	HTR1D	GRK5	SFRP1	MIPOL1	OVGP1	MOGAT2	DOCK10	H2AFY2	SUV39H1	GPM6B	VWA3B	CYP4A11	PDGFRA	AMN	ZPR1	XIRP1	PAQR5	GNG4	AGTPBP1	MT-RNR1
COTL1	CDK1	ZBTB7C	HELT	PDPN	SAMD4A	CSF1	FAM124A	ACSS1	PRKCE	THAP2	ALG10B	TMEM30B	SP100	NOTCH1	PFKFB4	GRIA4	C8orf34	KHDRBS3	PARM1	SHH	IPO4	MYF6	ROR1	SRGAP3	ZNF480	IFITM2
MTG1	ANLN	FAM69C	LRP5	JADE2	PLOD2	SOD3	TRIM58	CCDC184	SCUBE3	CUL5	PCF11-AS1	RAB25	KIAA0895	JAG1	PRKCQ-AS1	RGMA	PPIL6	MGC57346	ZFPM2	SLC7A2	NAT6	FOS	UNC5D	L1CAM	MSH2	MT-ND4
LRRC14	C18orf54	C2orf72	INSL3	LITAF	RASAL2-AS1	GBP2	APELA	UNC5C	EPB41L3	COPS2	XAF1	RNF186	GPRIN3	EFNA2	SALL2	GPRIN1	KCNA5	CARMIL2	ITGA8	LINC00261	TTLL12	TNNI2	MED12L	KLHL35	LRRC40	TMEM205
TRPM1	BIRC5	OLFML1	CSRP2	CBR1	HEATR5A	AHNAK	CCDC152	BTG2	GREM2	LYSMD3	ZNF711	ACE2	SPATA13	STMN1	AIF1L	NPAS3	SPATA18	LMTK3	DDR2	HAAO	SOCS2	FOXD1	ATG9B	ASTN1	EEA1	GAL3ST3
NUDT14	SAPCD2	RPH3A	PCAT6	FAM109B	SLC35F5	MATN2	VWDE	CDH20	HHIP-AS1	GOLGA6C	RBM44	MALL	ADAMTS3	LDLR	RAD51	SOBP	CCL18	SLCO5A1	TFPI	LOC284825	SNRNP25	HFE2	CRIP1	DPYSL4	ZNF678	HSD11B1L
MBLAC1	ORC6	TMEM173	DHRS4-AS1	VAMP8	GAS1RR	OSBP2	SALL1	LIX1L	SCN4B	STON1	DENND1B	NCF2	SORBS2	MXD3	RFC3	TRIM9	CCDC40	CD200	LINC00312	MMRN2	FABP5	MYH11	SLC2A1-AS1	BARHL1	LIN9	MYH7
C10orf76	CDC25C	KIAA1161	TSSC4	KDF1	NIPAL1	CP	C11orf72	VIM	GAS1	TSPAN2	RNF139-AS1	HKDC1	ZNF704	NPTX1	ORC1	RGR	OTX2-AS1	RET	TGM2	FETUB	COL26A1	TRIM55	CNNM2	NKAIN3	RBBP6	KCNC4
CASC10	ARHGAP11A	MT2A	ADSSL1	TLE2	ODAM	S100A16	FRAT2	KCNK3	SVIP	USO1	ZIM2-AS1	LBX2-AS1	TTC3	LFNG	CYP26A1	WTH3DI	NECAB1	FRMD5	COLEC12	INMT	NR2C2AP	CAV3	LYRM4-AS1	FAM181A	PTAR1	MT-ND2
BCS1L	KIF23	LOC101928075	TEAD3	SLC39A4	FAM84B	IL1R1	RASGEF1A	ACKR1	ATP6V1C2	KBTBD8	NIN	TMC4	ALDH1L2	OLIG2	SCN1B	FRY	C1orf158	EDNRB-AS1	FILIP1L	IGSF1	KLRG1	MYOM2	NPY1R	GNG3	BDP1	CLEC7A
PAOX	ACVR2B	DHRS3	SLC7A5	SFTPB	KRT80	OSMR	KCNS3	GDF10	GLI3	SC5D	LINC00504	IGSF6	LUZP2	MAML3	SMARCD1	KIF1A	CLDN1	SLC22A23	NID2	TMEM92	PRDX1	NPAS4	GOLGA2P5	ELAVL2	CWC22	ZDHHC14
PSAT1	FAM64A	CLSTN2	SLC1A5	LDB2	OSBPL3	FBXO32	RASL11B	PDE3A	LOC100129203	ZNF547	SLC44A5	MS4A4A	PKNOX2	BAHCC1	KDM2B	HS3ST5	SLC38A11	SRRM3	IFI16	FREM2	AMIGO3	JPH2	TRIB1	NOVA2	SMCHD1	CCDC24
HNRNPM	STIL	SLITRK3	MTHFSD	NFKBID	KLK5	CEBPD	SELV	PDE4B	RBM20	SGTB	MT-TT	S100G	HEG1	CCER2	NOTUM	FUT9	DMRTA2	CACNA1B	PITX2	LCP1	DDX39A	ANKRD1	ANKRD37	CXXC4	RORA	C10orf25
LOC100507468	ECT2	ABLIM3	SIK2	PHLDA2	C1orf145	IL32	SALL3	COMMD3	DLEU2L	TTC33	ROR1-AS1	SLC44A4	EFHB	LIMD2	C17orf96	BSN	WDR78	DTD1	KCNMA1	PRDM1	CA11	CACNG1	BCAS4	EPHB1	USP45	INCA1
TMCC1-AS1	DEPDC1	PTGIR	RNASEK	FERMT1	PROS1	GLIPR1	GUCA1A	BIN1	GLYATL2	COMMD8	NINL	FCER1G	LPGAT1	INSIG1	ZNF215	TMEFF2	CCDC65	PPP1R14A	TWIST2	LIPC	ULK4	SIX2	RHOQ	TSHZ1	TGFBR1	SFXN5
HIRA	FIGNL2	RARRES3	LOC146880	DENND1C	ETNPPL	PRUNE2	NODAL	HSPA12A	TENM4	BCLAF1	LY6G6C	NR5A2	ST6GALNAC3	LOC339260	PTMA	ANK2	GNRH1	RIMS3	ADGRF5	ALPK3	ARSG	ADPRHL1	TCF7	CHRNA4	CYYR1	FOXN3-AS1
G6PD	LMNB1	EPDR1	ZNF473	PRICKLE3	ICAM1	LURAP1L	PIM1	NRP2	ANGPT1	USP51	SRGAP2B	FABP2	MDFIC	CHRNB4	SNORA63	KIAA2022	WDR63	SLC25A25	PTGFR	DLC1	LINC01460	MYOM1	ABCC5	MEIS1-AS3	ZNF829	LOH12CR2
C6orf226	FBXO5	SV2B	OGFR	CPT1A	PRKXP1	CHRDL2	SEPHS1	PCP4L1	ZC3H12C	LMAN1	TMEM170B	LINC01470	C3orf62	SLC45A3	BEND3	SMPD3	CLDN19	LINGO1	TDO2	KIAA0226L	APRT	GREM1	MUC12	SYT4	PSIP1	ZNHIT2
METAP1D	CBX2	HOGA1	SLC27A3	CYR61	ITGAV	C1R	ETV4	CBX4	BMP5	ZDBF2	GHET1	LINC00707	ZNF546	SCD	SNRPA	PTPRZ1	SLC16A10	OPRM1	SPON1	GCNT1	MRPL23	KLF2	HSPH1	TUBA1A	FANCM	GPR68
RAB35	POU6F2	MARCH4	SLC2A4RG	ANKRD33B	SLC7A11	LAYN	PDK3	CADM3	SLC5A7	ARL5A	ERVW-1	SERPINB6	ITGB8	RADIL	PRIM2	ATAT1	PVALB	ZNF775	NID1	SLC39A2	CENPP	IGFBP4	ZNF114	SLITRK1	PAXBP1	LOC100130111
HGH1	ADAMTS19	CHGB	SDHAF1	ITGB5	STAC	GSN	ZNF90	GABRG3	CD4	DCUN1D1	LOC100129434	TMEM45B	FZD1	FLJ12825	FZD10	NRXN1	IMPG2	SLC37A1	ITGA1	DUOX1	MTHFD1	RBM24	CNTD2	SRRM4	CEBPZ	MFSD1
CCT6B	FAM60A	SPHKAP	LOC101929224	IFNLR1	CTBS	RCAN1	ACTN3	FAM65B	PDE10A	USP47	NELL2	BCL2L14	NAPEPLD	ZSWIM4	RFWD3	MPP3	FAM46C	LRFN4	ZCCHC24	DSG2	MPV17L2	MLIP	LCTL	SORCS2	ZNF770	PNPO
DCTN5	CENPA	PPP2R2C	FN3KRP	MYH9	ADAM9	NCOA7	PITPNC1	SERPINB8	LINC00852	DST	ANKRD36C	SULT2A1	CD47	SGK494	KNSTRN	TMEM163	PLEKHB1	LOC100287015	IFIT1	NOS3	PYCRL	CTSK	CYB561	SMIM18	CNTLN	HACD1
FBXL13	CLSPN	RALYL	ZNF598	SSH3	TSPAN10	TRIM22	ZNF649	FJX1	LINC00648	CLOCK	LOC101928118	REG1A	TTC30B	LOC105375304	MPV17L	DSCAML1	EPYC	MTCL1	PCOLCE	FMO3	EMC9	MAMSTR	LOC100506100	MDGA1	CEP295	CYB561A3
C1orf50	BLM	DNAJC6	NR2F6	PRKCDBP	FTX	NPAS2	N4BP3	DPF3	EYA1	TEX9	ZNF37BP	SLC26A3	SPRR3	LPAR2	WEE1	BRINP3	PDE11A	ANO8	PRSS35	CREB3L3	LINC00467	NEXN	DNAH11	ST8SIA1	REST	LOC101929243
PAFAH1B3	NR6A1	SNCB	NDEL1	RYR2	DCDC2	ENPP2	UGP2	SNCAIP	ZFHX3	PNPLA8	ZNF566	IL1B	TIFA	PBX4	ZNF876P	PSD2	SLC22A8	CELSR3	IGF2	CFTR	TRMT2B	HRC	XKR8	C14orf132	RLF	WARS
EXOC3-AS1	ARID3B	BCYRN1	LINC00884	COMT	ARHGEF28	CSF1R	HHEX	CACNA1C	WNT2B	DNAJB14	ACBD7	EPSTI1	PKI55	STOX2	SFPQ	RGS8	ARMC3	FAXC	COL6A2	BAMBI	TIMM13	MYBPC2	ERMP1	JAKMIP2	STK26	ATP6V0E1
MPDU1	PBK	PLPPR4	SCRN2	PACSIN1	CPNE8	SFXN3	SNAI1	ANTXR2	SLC10A7	SLITRK4	ANKRD20A9P	PRR15	ICA1L	ZBTB16	ZNF121	ELFN2	KLF9	PCDHA2	EMILIN1	PLG	CTSC	LINC00341	CRACR2B	UG0898H09	CEP162	TMEM38A
HAUS7	DBF4	GABRG2	CHST12	LINC00605	NCEH1	FAM134B	NUDCD1	CD27-AS1	ST7L	PGAP1	SAA2	ANOS1	TANC1	HMGCR	LDHA	SYP	SLC8A1-AS1	SEMA4A	GNG11	SERPINC1	SUGCT	JPH1	PIK3CD	SCRT1	USP1	HSPB1
LOC101927021	POLE2	SYT5	SIGIRR	RAB17	GIPR	FLNC	BARX1	ST3GAL5	HHIP	SNX13	LINC00173	GALNT3	LOC728613	HIST2H2BE	UBE2S	CDKN2D	NWD1	FAM184A	TBX2	AVPR1A	CCDC86	COL5A3	SLC6A6	FSTL5	SMC6	CTNS
ADCK1	TET1	OAS1	B3GNT8	ZC3HAV1	LOXL1-AS1	DAB2	ZNF398	LRRTM1	CHRNB3	FAM169A	BICD1	CYP2C9	CX3CL1	PLCH1	ZNF385C	CNIH2	MAP3K19	SH2D5	CCDC68	KCNJ16	FAM117A	CRH	SCGB1B2P	PPM1L	ZNF615	GPR137
ITPR1-AS1	CLYBL	MYO16	USP36	ENPP1	REEP5	PRLR	BIK	SMAP2	MCPH1-AS1	DMD	DNHD1	SOWAHA	ZNF536	SYCP2L	UBE2T	AFF3	ZNF474	AGAP1	LOXL2	CPN2	SPSB2	JPH3	IDE	EDNRB	SPDL1	SLC35F6
UNC45A	CDCA2	EWSAT1	KLF6	CDH3	CXCL6	CPM	RRAS2	CLCN4	ITGA4	TROVE2	GOLGA8B	AQP4	ZNF800	RNF175	ASAP1	TTC9B	SOSTDC1	ARVCF	HGF	HABP2	NPM3	SBSPON	GCSHP3	CASZ1	TMEM31	PFKP
NICN1	PRC1	PLPPR2	LRRC59	HTATIP2	ELL2	ADAMTSL5	ZNF850	FHOD3	C8orf31	MDM1	MORF4L2-AS1	FA2H	PARK2	RAD9A	DHFR	PCDHB10	CALML4	PCYT1B	PLD1	HNF1B	TAF6L	PDE4DIP	CCDC151	GPR153	DNAH14	SLC25A18
C4orf48	PTTG1	SERPINI1	CINP	MYO1E	HIPK3	DIRAS3	EID3	HOXD8	GYPC	RPS6KA6	ANKRD44-IT1	TNFSF10	EPS8	IL18BP	LOC100505666	PTPRR	EFHC2	ZNF749	C1QTNF7	APLNR	TOMM34	HCG4	PARD6B	COLGALT2	RAD50	SYN2
NME1	MPZ	GPR12	TMEM39A	MPL	GHR	PPIC	ETV5	GSTM3	CDH2	ZNF780B	LINC00893	BCL2L15	HECTD2	OLMALINC	C11orf84	PLPPR1	PYGM	LARGE	TNS1	DUSP9	PINX1	MDGA2	DDX54	FMN2	ZNF334	LOC257396
LOC101928504	RAD54L	PDGFRL	UNC5B	CYB5R2	CLN5	STX11	LINC01405	PDE4D	CCDC140	MKLN1	SUGT1P3	ATP10B	LYST	ACAT2	NETO2	PNMA2	SLC24A4	TMEM198	ERP27	CHST13	C8orf88	DYSF	FRG1HP	PAK3	ZNF684	MGST1
RNF40	RMST	DDAH1	LRRC42	SDC4	STK17A	MYL9	RAB3B	LIFR-AS1	TLX1	PPP4R2	NPAP1	PRSS2	UNC80	MARCKSL1	ZNF788	NDRG4	SAXO2	CAMSAP3	CLEC1A	FMO4	CHST6	CHRND	LOC101926975	MIR9-3HG	ZBTB6	PSMG3-AS1
QTRT1	CEP55	HS6ST3	MGMT	PRSS16	RRM2B	C10orf54	LOC101060391	CCDC92	PRKG2	RAB11FIP2	ZCCHC11	LAMB3	ZAK	FAM222A	TCF15	EFCC1	BTC	CAMKV	SULT1C4	KYNU	BOP1	SRPK3	RHBDF1	CLVS2	PMS1	CTSD
PRPF19	MCM10	JAKMIP1	NET1	ARHGEF35	MAN2A1	ELOVL7	PALM3	SDC3	ZNF503-AS2	PYROXD1	COPG2IT1	TMEM171	GK	ZSWIM6	C17orf53	AKR1C2	SLC20A2	STK32C	GIMAP4	XPNPEP2	M6PR	KCNG1	LOC105376805	NCKAP5	PCM1	CYB5D2
DDX28	GAS2L3	OAS3	EPB41L2	TRAF3IP2	SERPINA5	SQSTM1	GCNT2	ASIC1	GRIK2	VCPIP1	LOC643406	ARL14	PRKACB	TNRC18P1	PRKCG	SYT11	C20orf85	LRP3	FREM1	ANGPTL3	PKM	ABCC9	B3GNT2	CKB	HIF1A	CPVL
SLC27A4	POLQ	HLA-C	NFIL3	GFPT2	OSTM1	RFTN1	GPC4	KREMEN1	CRNDE	IFT80	AHSA2	TMPRSS4	PRKG1	PDCD6IPP2	POLD3	ELMO1	DRC1	JHDM1D-AS1	CD34	APOC1	SNX33	ENO3	PRPS1	LINC00889	GALNT7	ABTB2
ATOH8	EZH2	C1orf95	CRELD1	NLRX1	MC1R	IFIT2	TSTD1	ENOX1	ANKRD6	NUDT12	CEP170	F13A1	DOK6	SEC31B	NUDT1	TSHZ3	STOML3	LMBR1L	IGSF10	VGLL1	PFDN6	STEAP2	UBE3D	LHX9	CENPQ	UQCRQ
SMG9	CHEK1	SPRYD3	TUT1	C6orf132	TBC1D8B	SMARCA2	ZNF101	ABHD14A	EPB41L5	IKBIP	LINC00342	FEV	SLC12A2	TFDP2	RBM38	PPP1R14C	WDR49	FKBP1B	SLC9A3R1	PCK1	PVT1	NRK	NUDT16P1	STMN3	SLC25A36	FBXO6
MINCR	MASTL	SLC6A11	TMC6	TRNP1	COL8A1	EMP1	C19orf84	TSPAN5	CNPY1	IBTK	CEP350	MMP1	CD58	AXIN2	PLEKHH1	RGS7	CCNA1	ZC3H10	PCDH20	REEP6	CLDN9	ANKRD63	VAX1	LINC01158	LRRTM4	SPRYD4
DDX11-AS1	IGF2BP3	MPC1	NQO2	CNN1	CALD1	NT5E	MAP4K1	PHF24	LIPG	EDEM3	PCDHA11	MUC17	HCFC2	TMEM201	MIS18A	TRIM67	AK7	HHIPL1	PRRX1	TM6SF2	PHGDH	MATN3	ADAT3	ADCYAP1	TRDMT1	ABLIM1
CCDC97	ZNF738	DOK5	MRPS18A	TGFBR3L	SPOCD1	F2RL2	VSIG10	RAB7B	PABPC4L	ZNF879	WHAMMP2	A1CF	YAF2	C20orf195	ESPL1	NOL4	C9orf116	TMEM151B	COL4A1	C6orf25	NAPRT	TXLNB	HENMT1	SETBP1	SIX4	MROH1
TSR1	HIC2	LOC102467214	NRTN	NOS1	SHTN1	SAMD9	LOC101927746	DFNA5	FLT4	SMC5	EPHA2	UNC93A	WDR17	LOC646903	MT-TC	MARCH1	DTNA	PFKFB3	ALPK2	GNRH2	THAP4	LOC100268168	STX18-AS1	MEX3B	RANBP2	C19orf24
RFXANK	ESCO2	LOC100132249	ZNF625-ZNF20	MRGPRF	LOC101927989	RSAD2	ANKRD18CP	TMEM62	GAS2	ZNF204P	RFX3	MSR1	ZNF396	TSPAN18	RDM1	SCN3A	FAM189A2	BBC3	CD248	MAT1A	PLCB3	CYP2J2	DPH2	CHRD	ATG4C	LOC440028
MRPL52	DIAPH3	CDH13	SLC37A3	SNHG8	ATAD3C	SIAE	USP28	TACR1	PEX5L	ZBTB11	ZNF462	ATP8B1	GPC6	CDH23	SFXN2	CALY	MAK	ARRB2	WNT2	UPK3A	APEH	NR4A3	ABCC4	RNF144A-AS1	NOL8	ZNF561-AS1
MOSPD3	E2F8	LY6H	SLC2A8	STX3	LOC145474	ARHGEF3	CDCA7L	ADGRB2	ZNF781	TWF1	REL	VIPR1	LYRM5	FADS1	PUS7	ADGRB1	CCDC60	TCP10L	PKP2	MGST2	LOC105374727	KLHL40	GLIS3-AS1	KCNK10	EIF3E	AKT1S1
ARMC6	KLHL14	APOL4	MYO18A	LOC100507002	CD164	MTMR11	PPM1J	PAX8	TFAP2A-AS1	KIAA2026	CALHM1	CYP3A5	MGAT4A	MEX3A	DGCR11	PAK7	KRT17	NEDD4L	TWIST1	SLC13A5	ZSWIM1	CORO6	PAQR9	LMO3	KIAA1586	LYPLA2
SLC25A10	ATAD2	EGLN3	FAM58A	TLCD1	RAB11FIP1	GLIS3	TJP2	MAST4	NHS	FRMD6	LOC102724297	SULT1C2	STAT4	PDYN	SCN4A	SYT13	CFAP45	FICD	ACAN	ATP6V1B1	MAP3K6	NKX3-2	PISD	HOXA6	LARP7	HPS6
ALDH16A1	KIAA1524	TMEM158	TTC9C	DUSP2	FYCO1	FBN1	COA7	PRICKLE2	LOC101927272	TMEM123	LOC728175	TNFRSF11A	CCDC102B	GSE1	PKMYT1	ATP9A	CCDC173	MPP2	APOBEC3C	SLCO2A1	BISPR	GUCY1B3	DLGAP1-AS2	HOXB6	THAP9-AS1	CLPTM1
COMMD4	CKS1B	CPE	HR	LYNX1	HIST1H1C	FCGRT	GLI1	LOC101929089	CXorf36	CCDC110	LOC105372751	SERPINA4	DPYD	IBA57-AS1	GINS4	ST6GAL2	ENKUR	ZSCAN9	GLT8D2	HLX	SNX8	PTPN5	HOMER1	DTX4	RSF1	BOK
FDXACB1	HIST1H4C	SLC6A17	NAGA	NR1D1	FAM110C	SLC41A2	AR	PRRT1	STARD5	BMT2	RNPC3	SMIM24	LOC100507577	GPR17	HNRNPL	SRCIN1	GALNT14	MARCH11	RUNX2	MBNL3	RRP36	SPTB	HACD4	RAB33A	PTER	LOC100507507
CMC4	NASP	GJB2	EIF3F	EPS8L2	ITPR1	MCTP2	ZNF600	B3GLCT	ZDHHC8P1	KRCC1	EPB41L4A	LGR5	LINC00632	FASN	SRSF1	NPPA	C10orf107	NT5M	CRHBP	HYAL1	TMEM160	COL25A1	HS3ST3B1	SOGA3	QSER1	GMDS
TUBA3FP	CASC5	BAALC	METTL22	IPCEF1	LINC01239	TRADD	SRY	SIAH2	LINC00936	KIAA1109	TXLNGY	CLDN18	C1orf53	DRAXIN	FSD1	NSG1	GPR1	CACNA2D2	FZD2	ABCC6P1	WDR46	TMEM26	OSBPL1A	APLP1	DCLRE1C	FAAH
SMYD5	FANCI	TSHR	DBP	RGL3	DYNLT3	COPZ2	PRDM14	PPP5D1	AMOT	DNAJB4	XKR6	AQP4-AS1	TMEM47	LRP8	CDC45	SLC32A1	C6orf223	LOC100132147	ADAMTS9	GJA5	PDCD2L	FAM20A	C1GALT1	LYPD1	MYO3A	IQSEC2
LINC00265	NUAK2	ANK1	DUSP15	EPOR	NOX4	HPGD	ZNF613	ZNF703	EFNB2	STON2	KIAA1841	RASSF6	RPL31P11	SCN8A	PYCARD-AS1	ADGRA1	FAM47E	SLC35E2	LRRC32	DLX5	EBNA1BP2	AK5	USP31	CACNA2D1	IPMK	CCDC51
RASL10B	PPP1R1C	HPCAL4	HAUS4	JAZF1	PARP14	SPTLC3	GLB1L3	GARNL3	SEMA3D	MAP3K2	ZNF709	TINAGL1	ZBTB38	EPB41	MYB	EPHA5	ETV3L	MPND	TNFAIP3	ADGRD1	PINLYP	ASB4	ART5	TOX	SYNE2	MSRA
NAT1	FIGN	GABRR1	RPL14	COCH	GLIPR1L2	RUNX1	BAIAP2L1	NAV1	PDE5A	HSPA4L	KIAA0754	GAD2	LINC00997	AGER	RFC4	PTPRN2	COL9A2	CPNE9	TMEM119	LOC100129518	ARRDC1	RIMS2	TJP3	SHC4	ARL5B	CHCHD2
RNASEH2C	MELK	RAPGEF4	GUCD1	FOSL1	LOC101927204	LRP10	PPP4R1L	ARPIN	RAP2C-AS1	PKN2	RAPGEF6	MS4A7	CPEB4	MICAL1	PLEKHG2	ACSL6	LRGUK	SYNGR4	RAC2	CEBPA	TALDO1	SLC30A3	RNLS	NR4A2	NR1D2	SLC6A12
LYSMD4	CCDC138	MGLL	XBP1	YBX3	NUCB2	EFNA1	DYNAP	TOM1L2	ACKR3	ARL13B	SPATA7	MYO5B	MBNL1	E2F2	MAGOHB	GRIA1	SPAG17	UNC5A	S1PR3	NRG2	MCU	GLIS1	LOC102724908	AMPH	FAR1	MT-CO2
BOLA1	CEP152	TMEM74	RPS14P3	SLC9A7	FNDC3B	FHL2	TPD52	PLA2G7	SESTD1	ZFX	SENP7	XDH	IFIT5	TPT1-AS1	RNFT2	KCNQ3	ABHD2	MFHAS1	MMP2	ERICH3	SSSCA1	NPY6R	C19orf18	SV2C	PUS10	HK1
VWA9	CKS2	FAM181B	PDIA4	PLPP1	LACC1	CHPF	HIST1H1A	CORO7	RHOBTB3	STK38L	NTF3	NKX2-2	BIVM	GREB1L	CENPO	FAIM2	CRX	PRR19	ANGPTL2	PON2	RPUSD1	ITGB1BP2	LSR	GNG2	PCF11	MLST8
POLR3GL	KIFC1	KCNH1	EEF2	HCP5	LRP1B	FUCA1	LRRC69	PLXNA4	ZNF521	PDS5B	CHMP1B2P	GIPC2	LINC00662	ISLR2	C1orf112	NXPH1	PRKCB	WWP2	CCDC80	SMIM10	GNG7	FABP3	SMG5	CACNG4	ZNF10	PEPD
FBXL15	ZNF431	SYNM	SLC25A3	RELB	RGS11	DGKA	LOC105371899	CLEC11A	TRHDE	ZNF224	RBM41	LGALS2	ZBED8	VANGL2	RECQL4	ESRRG	UBXN10	FAM86EP	FAM46A	ASGR2	SLC25A11	CAPN3	MAP1LC3C	LPL	UBN2	DNASE2
TACO1	PIF1	KCNIP2	ZNF529-AS1	ZNF239	ZNF106	LRRN2	A4GALT	KIFAP3	GZMK	CYP39A1	STARD4-AS1	TMBIM1	ULBP2	GRM2	CLEC4G	DMTN	BBOF1	ZNF697	EMCN	VWA2	SPATA24	CAMK2A	MMP16	FNDC5	ZNF501	SNTA1
LANCL2	BRCA2	CRTAC1	ALDH1B1	ESYT3	NABP1	ITGA11	GRHL2	SMARCD3	DACT3-AS1	XRN1	LOC729987	NPL	PARP15	LINC01089	TP53	PEA15	PRKCQ	NEURL4	PRSS23	SCML4	TTC27	MAP6D1	CTH	NOVA1	CSNK1G3	ABHD8
WDR34	PDK1	RGS6	APBA3	POLD4	MEDAG	TPM1	PRODH	HGSNAT	FOXP1	CSPP1	HFM1	SLC18A1	ZDHHC21	FCHO1	TONSL	AP3B2	GNB3	ACTR5	RCSD1	MSMO1	DLST	TUBB6	SLC39A8	ROBO2	ZNF138	FADS3
RECQL5	PREX2	TLL2	TEF	CAPG	ABHD3	SPATS2L	TAF4B	ADAMTS15	TRHDE-AS1	LZTFL1	MYO15A	EDN1	STAM2	H1FX	LIPT2	LHFPL4	STMND1	CA14	CDC42EP5	SLC38A3	THAP7	SYT7	LOC101929555	MN1	LINC00368	FLT3LG
ELAC1	PTCH1	RIT2	GAS5	NFATC1	ERCC6	IL1RAP	PWARSN	ADAMTS17	LOC101928058	ATP11B	BARHL2	TM4SF20	C2orf66	C20orf166-AS1	SARS2	GABBR1	DNAH7	MIR600HG	PDZRN3	EPHX2	BAK1	SLC24A2	C2CD4C	PURG	CREB1	IPO13
PTPN18	CCDC18	LHFPL3	HEMK1	PTPRB	UEVLD	PLEKHA2	FAM160A1	SIRPA	ISL2	ZDHHC17	SEC14L1P1	CLPS	NFKB1	GP6	SLC16A3	NMNAT2	HYDIN	ZNF821	CDH5	RSPO4	NMRAL1	C10orf10	ADPRH	CNTFR	THOC1	ARHGAP39
ASRGL1	WNT8B	ARHGAP31	RPS18	RCAN3	SERTAD4-AS1	ALDH3B1	LINC00665	ADAMTS4	PCDH15	LPP	TBC1D32	IRF8	SUSD6	PLIN5	ZNF57	HS3ST2	C2orf73	FAM234B	AMIGO2	CYP4B1	LOC100133091	MYPN	TMEM64	SH2D3C	TYW5	LHFPL2
HCG14	KIF4A	SLC12A5	RPL13A	TMEM54	UBD	SOCS3	ZNF732	GABRB1	RBL1	PIK3CA	LOC101929165	MYLK	LOC653602	HAUS5	TCF7L1	SLC1A2	ART3	LINC00693	WIPF1	EFHD1	PEX10	BTN3A2	LOC100507291	TRIM36	PRPF38B	MICALL1
PPT2	VRK1	IGSF11	SHMT2	TRIM25	ARHGAP42	IFITM3	RIPK4	ZNF488	SCOC-AS1	MANEA	RSRP1	ARHGAP26	NCMAP	EPS15L1	UBE2O	KIAA1107	GPR135	STK11IP	RGCC	NRGN	PCOLCE-AS1	EGF	MORN1	CHRNB2	STK17B	LINC01547
ZNF768	TRIM24	ATP1B2	ASNS	FUOM	TINCR	ASS1	SLC29A1	EFCAB2	ST7-AS1	ZNF148	GDPD3	CCR1	ADAM23	NKILA	PIP5K1A	STXBP1	KRT1	PRSS53	PDGFRB	SCARB1	SMIM4	MGC2889	KIAA1522	HCG8	ZNF471	RAP1GAP
ZSWIM3	SPC24	MT3	MCF2L2	SLC25A43	PDLIM5	EHD2	ZNF587B	ZNF385A	ANGPT2	LEPR	UGDH-AS1	ARHGAP18	CREG1	PRMT8	SRSF2	NRXN2	SPATA17	LOC283887	SDC2	SYTL5	SRM	HSPB2	CDAN1	CBX3P2	HMGN5	ITPA
CHMP6	ERCC6L	SYTL2	TIMM23B	SMIM10L2A	VAMP5	HLA-B	EVC2	TP53INP2	PRKAG2-AS1	DPY19L4	CEP97	TFF3	AK9	GBAT2	MAP2K6	MGAT5B	CDS1	RAB15	CAV2	PLXND1	TSACC	TGFA	KHDC1	MIR99AHG	KLHL28	AIFM2
LOC105376736	NCAPH	DGKI	HEATR6	ACTN1	SLC25A45	ECM2	ANKRD65	PARD3B	SLC15A3	FAM171B	IDI1	MMP7	ADGRL3	LOC729683	PGK1	GRIN2D	ISPD	ZNF142	ANG	LINC00379	SENP8	FITM1	ZNF771	ANKRD13B	ZNF430	G6PC3
CHCHD6	LOC101927391	SLC8A3	NUDT2	SLC25A39	NLRC3	PTGER3	JAKMIP2-AS1	CSGALNACT1	GABPB2	ENTPD1	LINC01355	LINC01559	ZNF862	ELFN1	GINS3	ST6GALNAC5	TMC5	TBCD	ARHGAP29	PON1	DDX31	KGFLP2	MFGE8	SLC35F1	ESCO1	HHLA3
PEX16	NCAPG2	NANOS1	ADAMTS9-AS2	BTD	TOR1AIP1	PRSS12	CEACAM22P	PDE7B	HCG17	UBR3	LOC55338	DNAJC22	GRIA3	ZNF618	LIG3	TENM1	C11orf97	DPH6	HOTAIR	T	INPP5J	CMYA5	PTPN14	ROBO3	ZNF675	ZBED3-AS1
TBRG4	PTBP2	GLIPR2	PFKL	LOC100506098	RRAD	FAM129A	ZNF165	GPC1	ZNF192P1	THAP6	CCDC160	MISP	LRIG3	LOC389895	AUNIP	FBLL1	C11orf70	ITPK1	ST3GAL1	KEL	ASB1	CH25H	DNAJA4	MLLT11	SOCS4	RNF32
BCAS3	FOXP4	SUSD4	PHRF1	PATJ	ENPP5	ZMYM6NB	FOXA3	CLEC2B	LOC101927497	KLHDC1	GOLGA8A	APOH	POPDC2	ZNF48	DNMT3A	TMOD2	ANO4	RAPGEFL1	RNASE4	ATP6V0D2	RANGRF	MEF2D	MTO1	DUSP4	ZNF91	HCST
AP4M1	NEIL3	HLF	PHF19	PERP	PDGFD	MMP14	CDC14B	PDZD7	FOXD2-AS1	FGFR1OP2	ZNF382	RNASE6	AKAP5	C21orf58	RPL39L	HECW1	CASC2	GNAL	PRICKLE1	TMEM229A	EIF5A	MURC	CPT1C	FGF9	SNRNP48	TEX261
SLC37A4	ZNF442	PIPOX	GLTSCR2	REXO2	ZNF252P	NR3C1	GLT1D1	DUOXA1	ADGRL2	ZNF84	LOC100129917	SLC51A	MUM1L1	FBLN7	DHODH	THSD4	ROPN1L	TADA2A	GBP4	F10	CAMKMT	SCN9A	ZSCAN31	PIK3R3	CWF19L2	GMPPA
FLYWCH2	MTF2	HTRA1	SNHG5	PYCARD	PTGES	TMTC1	TDRP	PAM	PHC2	FCHO2	PHOSPHO2-KLHL23	GALNT13	SNCA	GAL3ST1	ZBTB39	CACNG2	FAM166B	GRIP2	PRDM6	SLC23A1	MRPS17	NT5DC3	SLC45A4	FRMD4A	MYSM1	UROS
C21orf2	SUV39H2	SLC7A14	NOC2L	PPFIBP2	CPQ	LOXL1	HRASLS5	STARD6	CHST9	ATP2B1	HERC2P9	INHA	RPL23AP53	FDPS	MTFP1	CEND1	CFAP221	PLA2G6	RAMP2	IHH	AURKAIP1	NNMT	CRIPAK	FAM78B	SLF1	POLE4
LOC105371730	NCAPD2	PDZRN4	RPL29P2	MARVELD2	TBC1D2	MYH14	ZNF662	CUEDC1	PYROXD2	LRRC58	ZFP2	CDH7	TNFSF13B	FBXL14	FAM216A	STX1B	GPR85	LOC100272217	ADAMTS2	ST6GALNAC2	LOC101928238	LOC100506725	YY2	SEMA5B	KIAA1033	SPPL2A
OXLD1	GPCPD1	GRM1	UBE3B	CASC9	DDX60L	CHI3L1	KAT7	LOC653160	LOC101928847	GOLT1B	CYP27C1	CDHR5	LOC100505984	LINC00599	RHEBL1	OPCML	KATNAL2	SNTG1	CYGB	PCSK9	EMILIN2	PLCD4	MREG	PODXL2	RPAP3	FAM41C
CHKB-AS1	CDCA3	TBX18	INSR	ACPP	LGR4	SLC26A7	TRIM6	CACNB3	C5	LIG4	FER	VIL1	CROT	KDM6B	BCL6B	CADPS	WWC1	ZNF696	LAMC3	BHMT	RDH13	ANO1	SLC29A2	KIAA1549L	THOC2	MLYCD
RRP1	CENPN	ENTPD2	MAN2B1	RGS14	ZNF225	TGFB1I1	DND1	SOX9-AS1	BVES	PUS7L	ZNF354A	MEG3	FBXO3	TBC1D7-LOC100130357	RBM3	NKAIN4	TMEM232	C5orf58	STXBP6	HBA1	GSTP1	GRASP	CCDC88C	CXorf57	PUM3	MGAT4B
CYB5RL	C1orf106	SYNDIG1	SEMA3F	CAPN1	ZNF512B	CFB	SLC17A9	ENDOV	TEX15	TRIQK	ENOSF1	SMPDL3A	PM20D2	ODC1	WDR54	PMEPA1	STOX1	SLC26A8	PGM5	LRG1	C16orf95	RYR1	KCND1	NR2F1-AS1	C2orf69	C19orf70
VPS18	EME1	TCEAL6	AP2A1	TNFSF9	GATA2-AS1	SERPINE2	CCM2L	TFEC	TNFRSF19	ATR	LOC101927356	LEAP2	LINC00890	MEGF6	UNG	IQSEC3	CLUL1	JMJD6	HPSE2	CLDN23	GLP1R	FAM78A	HPS3	EPHB2	ETAA1	LAMP3
YBEY	MYO1B	KCNK2	SMIM19	PLEKHG6	METTL21EP	LGALS3BP	CEBPZOS	TBC1D12	ADAM19	DUSP19	DOPEY1	SP140L	NXPE3	PLCD1	RBM19	CBLN2	GNG13	PAQR4	SMTNL2	CDKN1C	COMMD5	IRAK3	LINC00847	SLC25A53	LTN1	SLC35E4
ZNF135	LGI4	HTR2A	HSPA5	TMEM52	TLCD2	GJA3	CIART	TMEM132A	STARD13	CLK4	LINC00202-1	MPZL3	ATP5E	CCT6P1	URB2	NPTX2	TMEM231	MAD1L1	CNTN5	SLC10A1	ALDH4A1	2004-09-01	ACRBP	ZSWIM5	NRG4	TMEM164
RASSF7	E2F7	TRIL	NTMT1	MYC	KIAA1217	MARCH3	THEMIS2	ALDH5A1	KLHL7-AS1	NOTCH2NL	GLCCI1	CLDN15	LOC401286	NRM	WFIKKN1	XKR4	CFAP57	ZC4H2	PEAR1	GJB1	DHX16	BMP8A	CDR2L	NTNG2	MZT1	WDR81
LOC105373383	PDE7A	TSPAN33	ALKBH5	MYLIP	CYP4V2	ITGA3	CHEK2	OSBPL5	LOC100129550	RNF6	FAM71F2	FOXQ1	BRD7P3	RNF122	ITFG2	FNDC9	NAAA	ZBTB8B	RNASEL	SLC7A9	LARS2	CXCL10	PKD1L2	LAMP5	RBM25	GPX1
CD276	ELOVL6	TNFSF12	PKN2-AS1	YIPF2	DNAJC3	PCDH10	ZNF486	LOC100129034	LOC642366	NMD3	LRRC37A4P	SERPINB1	CTAGE5	STAT5B	ZNF792	PTPRO	KCNMB1	GAB2	NKX2-3	RASD1	TMEM143	MT-TV	DNAJC15	MEGF10	PNN	PPP1R16A
WWOX	SKIDA1	CACNG3	EPB41L4A-AS1	PCK2	IGFBP7-AS1	LOC101929128	AGO3	LOC284023	LOC440982	TEAD1	TPTE2P6	ARHGAP27	AKAP11	SMA5	EP400NL	REEP2	PROM1	MFSD13A	MIR22HG	OIT3	TCN2	ENDOU	XRRA1	AUTS2	ZNF100	CCDC106
C1orf159	TICRR	TIMP2	ALKBH7	SPRY4-IT1	GAS2L1P2	FOSL2	ABCC1	CHST3	FAM218A	DZIP3	NSUN6	CASP4	CASC4	TDRKH	FANCE	CSMD2	TCTN1	RIMKLB	HTR1E	GRHL1	HSPE1	USP18	LOC101927604	TOX2	MPHOSPH10	SPNS1
CDPF1	SKA1	SCARA3	ZFPL1	RASL12	MFAP3L	RNF144B	GSTO2	BTN3A1	MSTN	SEC62	TRG-AS1	EVI2B	SERPINB2	PIK3C2B	ENO1	RCAN2	FAM229B	HILPDA	ADRA1D	LYPD6B	LRWD1	BTN3A3	MT-RNR2	BRSK2	RALGPS2	RHBDD2
KDM5D	PRIM1	NPY2R	NUMA1	ZNRF2	SAMD12	PHLDA3	LOC101928464	LMF1	SDK1	GALNT1	CAPS2	KRTCAP3	ZNF583	ZNF433	TCOF1	PROX1	TNMD	LONRF1	FAT4	GPD1	FUT1	MRAP2	HEIH	THCAT155	ZNF300	TSPAN4
SLC25A51	MRE11A	RFPL1S	LINC00471	RRN3P3	IGIP	CPNE5	PLCG2	C10orf11	RCBTB2	MPP5	LINC00894	CASP1	CXCL13	PHACTR1	PAIP2B	CNR1	DYDC2	TLE1	LIFR	ARG1	VMAC	SPOCK3	PPP1R10	FSD1L	SUZ12	COX14
VAC14	ARID3A	NDUFA4L2	ACOT4	TRIP6	BDNF	SLC7A7	SERTAD3	PITPNM3	CAMK1G	SCAI	GKAP1	EVADR	TBKBP1	KLF13	FGF14-AS2	RGS17	SPX	INTS6-AS1	FST	PRKCH	PTPRG	CFC1	LOC101929163	MTUS2	ZNF254	LPCAT3
SLC25A14	DDIAS	ARRDC4	UBE2E2	RAB11FIP5	IL13RA2	SLC1A1	ZNF217	ARHGEF25	PCDHB4	FAM214A	LOC102724231	ITPR3	ZC3H12B	HES4	LINC01311	SHANK1	HSPA1B	MTMR14	RAB27A	DLL4	POLR1A	WIPF3	C8orf48	WNT7B	NPAT	PRR7
SNRNP35	KNTC1	STS	RPS27	NPC2	LOC102724814	RIN2	TMEM154	FXYD6	SUPT3H	FNDC3A	RBL2	C1QA	GGH	SLC9A8	SORD	LOC100130705	CCDC96	ZNF34	MSRB3	SLC39A5	VAMP1	LOC100288181	ZNF784	DPP10	ZC3H13	PIP4K2C
TSC22D1-AS1	PPAT	ABLIM2	EXOC4	AP1G2	EPHX4	CYSLTR1	TUBA1C	DAAM2	SHROOM4	MON2	LOC100132057	PRSS8	SZT2	PRKX	ABRACL	MAL	CRHR2	BRD9	SH3RF2	SYNE4	RPUSD2	MSC-AS1	CCNH	OPRK1	LOC339874	RPS6KA4
DHX30	CHRNA5	C5orf56	ACRV1	VCL	KAT2B	ANTXR1	MAD2L2	CIDECP	ID2	BBS10	LOC101928936	ITGA2	ARMC4	TMEM81	PHLPP1	ATP8A2	APOBEC4	ZSWIM7	NRP1	CARD10	GEMIN8P4	CAP2	C10orf2	MAP1B	ZNF681	HTR7P1
CCHCR1	MDK	KCND2	RPS5	LDHD	CNGB3	SPON2	HRK	GMDS-AS1	PLCB2	RB1	CLHC1	MET	LINC01184	ADAMTS7	PAICS	GABRA3	CAB39L	GPRC5B	FLRT2	FGF23	GFER	LOC101929726	ZSCAN12P1	APBA2	ARAP3	LOC90768
SLC16A2	H2AFX	CNTN1	HEBP2	UBTD1	CCK	SLC22A17	HCG11	KIAA1024	A2M-AS1	ZNF470	ZNF397	CGN	PTGS2	ZNF250	CCNJL	RASSF2	BICDL1	GRIPAP1	ALX4	PAH	GRWD1	XIRP2	TRMT1	LIN7A	ZNF146	UROD
FUS	CDC6	ZC2HC1B	LINC00682	KANK1	LINC00968	ADM2	ECHDC3	FGD3	STAR	LOC101928100	ERC2-IT1	BTNL3	IFNAR1	ST3GAL6	SNRPB	NBEA	TTLL9	PPP1R14B	ENDOD1	ADH4	ANKRD24	FCRLB	AMT	BCL7A	CDK6	SLC25A16
CARS2	ZNF124	IFI6	RPL10A	NUDT19	C12orf75	ARNTL	TNNI3	CDC42EP4	ITGA9	PLCB4	ZNF439	EGFR	RNFT1	BCORL1	KIF17	CHODL	SEC14L2	SOGA1	MATN1-AS1	FADS6	ICAM3	ST3GAL4	TCP11L2	CTNNA2	FAM63B	POMT2
NOC4L	KIF18B	TNN	TNKS1BP1	STAT6	KCTD11	FBLN1	KLF8	ALG14	TTC28	TANK	BLACAT1	PIRT	DSG1	SLC35F3	C8orf58	MTURN	BMP7	GLTSCR1L	NXPH2	PPP1R13L	ECSIT	MYH7B	ERCC4	B3GALT2	SLC38A2	CD151
COG4	FANCD2	NETO1	TPM4	CHCHD10	TMCO3	KAZALD1	HLA-DPB1	PLCL2	ADAM11	THAP5	LOC286437	ST14	PDP1	PLA2G3	MDC1	C2orf80	DRC3	SLC25A29	PALLD	CXCL17	PSMD3	KRT86	AGBL2	C1orf21	UPF2	PARP3
ULBP1	GPSM2	SLC45A1	CTDSP2	FBXO27	GPX8	SSPN	ZNF385D-AS1	ALK	NPR2	FBXL3	SH3TC2	FAR2	PTEN	SLC2A6	ZSCAN20	ADGRB3	C6orf118	KCNJ11	FKBP7	SMLR1	C16orf70	SUGT1P1	BBS4	JAM2	NOP58	SLC4A2
COMMD9	ARHGAP19	VIPR2	RPL24	FZD4	PLA2R1	SLC9B2	LINC00348	KIAA1324	LRRK2	ANKRD50	FAM157C	FRK	BCO2	MIR7111	UTP20	VWC2	LRP2BP	CABP1	EN1	FTCD	RRP12	LBX1-AS1	C2orf15	CAMK4	LYPLA1	NCDN
ELP6	PIGL	BRINP1	KLF17	PACSIN3	KCNK15	SYNJ2	FAM159B	FCHSD2	SERPINB13	MYNN	PSMD6-AS2	TNFSF15	TRPS1	ASAP3	ZNF416	PLPPR5	SCIN	NTSR1	HIF3A	ARSE	VWA1	THBS4	TMEM255B	MAPK8IP2	SREK1IP1	TM9SF1
TSSC1	GLI2	KIAA1462	MANF	ZNF747	EDA2R	TPP1	PARS2	NENF	ISM1	FLJ31104	TBC1D31	COLCA2	ZNF41	LINC01012	HN1L	ARNT2	CABLES1	LINC00950	CDC42EP1	TMEM243	WDR18	DCAF12L2	ZNF483	HOXA-AS3	ZNF267	SELO
FAM86JP	MCM8	PLD5	RPL10	MIEF2	SLC38A4	UPK2	AK4	SLC43A2	BCAR3	CCDC62	FAM13A-AS1	WT1	FBXL17	CACNA1H	SPATA5L1	BRINP2	CFAP65	LSM14B	SLC34A2	F2	AHCY	TBX19	MAP3K8	CNTNAP3P2	OTUD6B	LOC105374546
GOT2	FAM111B	DIRAS2	SSR2	PPP2R5A	PLEKHH2	STAT3	MAGEA4	SPTBN2	CNTN4	GXYLT1	ANK3	PRSS1	RUFY2	ARHGAP15	IBA57	CELF5	C15orf65	ZKSCAN3	MRC2	PCED1B	AVEN	KLF10	ZFP36L2	ENOX2	BBX	SYS1
RBM45	DUSP6	TMEM151A	ZNF526	LOC101929549	TMEM217	LIPA	DPEP3	LCP2	CCNG2	C9orf85	STARD4	TMPRSS2	NIT1	CLUHP3	TFB1M	ABAT	SLC16A6	SGTA	MXRA8	TMEM207	LY86-AS1	ANKRD44	SPACA6	MARCKS	ZNF281	MMP24-AS1
ARMC5	C4orf46	GPD1L	PFN4	AGTRAP	FASTK	ARHGAP24	KCNG3	LINC01251	NAB1	GRAMD1C	PRELID3A	LINC00675	CCSER1	TNRC6C	E2F5	C16orf45	FGFR2	OPRL1	ITPRIPL2	CSF3R	MRPS16	PDE4A	AHCYL2	LOC283683	KCNV1	FOXRED2
PCBD2	RAD18	PDZD2	TIMM9	BCL9L	TTC23L	ITPKB	ZNF341	LOC105372476	LAT	TMED5	NPTN-IT1	REG3A	FAM199X	HLA-DMA	SMARCD2	SYT3	OR7E14P	RTP1	LOC101927476	IL6R	MKS1	PPM1K	ZDHHC23	LOC100240734	PPP1R12A	C9orf66
ERI3	PLEKHA8	PHEX	HDAC10	SMAD6	SFN	NR3C2	PIK3R5	H2AFY	PABPC5	FKTN	ZNF160	CHP2	CSAD	PGBD1	BCL2L12	HPCAL1	GSG1	CABYR	SVEP1	SHE	CNTD1	MAFA	HAPLN4	BACH2	ZNF682	MRPL24
CYB5R4	GJC1	MAPRE3	SRF	ECHDC2	LPXN	CTSB	C6orf99	THBS3	PARP8	CHM	CASC15	SLC4A4	HSD17B13	ZSCAN16	JADE3	TRIM46	SLC41A1	PLPP7	MIR503HG	FSHR	NACC1	L3MBTL4-AS1	EPN2	BCL11A	TTC37	SHBG
FAM213B	TRABD2B	INHBA-AS1	SIRPB2	ACAP1	NFE2L2	SMIM3	TGIF1	PALM	TLX2	CHORDC1	EBLN2	UGT2A3	HLCS	ING5	HIP1	HIVEP3	TNFAIP8	N6AMT1	ERAP1	PCAT19	SURF2	RASGEF1B	DNAJC3-AS1	ARHGAP21	NFXL1	ASNA1
MRPL28	SCML2	NGEF	LINC00493	ACTRT3	EOGT	BCL3	CRLF3	ACVR2A	GPD2	ZCWPW2	ZNF790	PNKD	PPP4R4	LOC101927765	LOC344967	SAMD10	CAPS	CDC34	TBC1D4	GLYCTK	GEMIN6	ITK	CASKIN2	KIAA0895L	ZPBP2	IFI27L2
TANGO6	ZNF280C	TTC9	INPP5A	SCPEP1	COL27A1	CTF1	SLC16A1	TANC2	SLC43A3	CFAP97	GUSBP4	SI	CYLD	SNHG21	POLA1	ZNF540	MARK1	PANO1	HTRA3	IYD	ESYT1	MYL3	GON4L	LRRC55	ZNF721	RPARP-AS1
SCAND1	DMBX1	LINC01279	IGBP1	ZBTB7B	NPTN	ANXA11	NLN	PGF	NDST4	ADD3	LHFPL5	MRC1	MYCBP2	CPAMD8	ATP2A1-AS1	VSTM2L	TEKT1	ZNF418	AHR	LINC00960	PEX26	BARX2	EPPIN	LINC01351	SNAPC1	GMPPB
HCG4B	HEXDC	LOC100126784	RPS10-NUDT3	TNK1	LACTB	TACC1	TKT	FAM89B	PDCD4-AS1	C21orf91	LOC441081	ERAP2	RMDN2	LINS1	FEN1	ADCY1	CFAP69	C7orf43	ZNF469	HPD	TMEM223	ZNF385B	AJUBA	GPR137C	BACH1	CYB561D2
FAM109A	RACGAP1	ATP6V0E2-AS1	EEF1D	SLC16A11	TAPT1-AS1	ACOX2	RBM46	PPP1R3E	ZNF785	TCF4	CCDC191	DTX3L	GNPDA2	KCNN1	ANKRD39	FEZ1	SPAG8	KLC2	FAM198B	GLUD1	MRRF	CDH15	MIPEPP3	RNF144A	DNAJC21	ABHD11
DPM2	SHCBP1	GDA	RPL41	PPP1R3B	DPY19L1	PCDH19	PAK1	ATP2B4	WDR86	N4BP2L2	LINC00672	LINC01094	PTPRD	NARF	POC1A	FLRT1	SPEF2	TMEM132D	EFEMP2	RGN	FAM71E1	TMEM182	C2orf74	RIMBP2	CXorf67	GATB
KATNB1	FAM124B	MAMLD1	LETMD1	SLC30A1	ACACB	PCSK6	NUDT15	RHOBTB2	TCF12	ERBIN	COL6A4P2	GLTPD2	FAP	GUCA1B	CREB3L4	VAMP2	GCLM	NACAD	LOC646762	NOD1	SNF8	TEAD4	SOCS5	RAB3C	RBAK	CTBP1-AS2
DGKZ	TMPO	CSDC2	B4GALT3	LINC00092	OR51E2	TMEM139	ZNF81	ZNF584	BTN2A2	PPP2R3A	LOC100996419	C1orf162	PPP1R26-AS1	CDK2	ZMAT4	ERC2	NEK11	LOC730098	ATXN1	TMEM86B	C8orf76	ADGRE5	AEN	LOC105373656	SP4	KLHL18
KBTBD11-OT1	PHF6	BEGAIN	BTF3	DACT1	GABRR2	HERC3	HS3ST4	TTLL11	STARD7-AS1	TRIM23	SUMO4	LOC100505938	LOC100294362	NDUFB2-AS1	CEP76	PGM2L1	EBF4	SEMA6B	SH3GL3	TLN2	RMND5B	LOC105373553	SETD6	MIR181A2HG	RBM27	FARS2
C14orf79	MCM6	MFSD4A	BCL2L2	OGDHL	SLC2A11	EVA1A	ZNF534	ETFB	IFT74-AS1	RPGRIP1L	RRN3P1	SPINT1	RALGAPA1	GMIP	ZIK1	NXPH4	MS4A6A	RAPH1	OAF	LINC00871	ICMT	MYO18B	CCBE1	NLGN3	XRCC4	AIF1
SH3RF3-AS1	LBR	CDKL2	RPL10L	ATG9A	MMP25-AS1	LMO2	ACSS3	MAPK4	NPHP4	2007-09-01	LOC101926898	KCNQ5	DMXL2	ZNF213-AS1	ARHGEF19	CYFIP2	GALNT18	TMEM44	LOC101929657	ARPC1B	PMPCA	NKX2-5	RPS6KA1	RNF180	CCNG1	KIFC2
MSRB1	FKBP5	KLHL13	RPS2	IRAK2	LACTB2	CSRP1	CNKSR1	IKBKE	CYP1A1	TRNT1	CXorf23	ANKH	TMTC2	LMX1B	ZNF620	PTPRN	TPTE2P3	SLX4	MXRA5	HLA-DPA1	C9orf114	FBXO48	DDB2	REM2	C2CD5	ATP6V0C
NRSN2-AS1	TAF5	RRAGD	RPL36A-HNRNPH2	FAM198A	LOC730100	ATP1B1	GAN	LIN37	AP1S2	DCLRE1A	PMS2P9	PFN1P2	MICU3	MFSD2A	PARP1	NAV3	C11orf63	MMD	LPAR1	SLC35G1	POLRMT	MELTF	ATG10	RAPGEF5	ZMYM1	HSPA8
TRMT2A	ZNF700	SNED1	MEPCE	COQ10B	IRAK1	CPEB2	OVOL2	TTYH2	PPP2R3C	MTMR6	HMGB3P1	KIAA0040	UBL3	TRPM4	TASP1	KLHL32	MOK	C17orf67	ARHGAP28	PKLR	NOP16	C1orf74	DUSP10	CREB5	RASA2	IFI27L1
TMEM218	SAP25	LYSMD2	ZFAS1	ORAI1	SEMA3B	LOC389332	KTN1-AS1	BTBD6	LOC145845	CEP83	CROCCP3	CDHR2	IFT88	KIRREL2	INHBE	LRRTM3	DNALI1	IRS2	FAM89A	ADRA1B	FADD	VSTM4	MT-TK	HAGLROS	ZNF525	LYRM9
PPOX	CENPW	PIGZ	AES	PIK3CB	RBMS1	GXYLT2	ZNF717	CBX8	WDR31	FAM133A	FRYL	PARD6G-AS1	TP53INP1	EFS	ZNF619	SHANK2	CFAP61	CARMIL3	ELK3	FAM212A	EXOSC4	NMBR	C12orf60	TMEM169	ZBTB10	CBLN3
HS1BP3	C10orf12	GSG1L	MED9	GALNT6	TMEM30A	HIST1H2BD	AURKC	HARBI1	CEP192	ATRNL1	ZNF608	PRR15L	EXOC8	ZNF493	CNFN	VSTM2B	TTC25	PPP1R26	LOC286178	CDK18	CCDC12	TMEM8C	DMRTA1	TMTC4	NECTIN3	THAP7-AS1
ADAT1	NOS2	MLC1	THG1L	GRB14	NEU1	AHNAK2	FMN1	SLC8A1	SPHK1	ZNF271P	NRBP2	STAMBPL1	ZSCAN4	ENTHD2	LCLAT1	NTRK3	PNOC	IGHMBP2	CAST	ACAA1	TSPAN17	IRF7	GDF5	TMEM255A	MIER3	NRSN2
CD79A	FANCA	KIAA1644	RPL12	RDH12	LOC102724571	SLC16A4	ALOX12	MAPKBP1	SCN7A	ZNF568	FOXL2NB	ZG16	ETFDH	ANKZF1	RHOB	FAM219A	SLC6A20	RPL17-C18orf32	RRAS	CA3	MRPL41	INSM2	GPR63	IKZF1	KLHL24	CD320
OAS2	OIP5	FGF1	IMPDH2	PDLIM2	AP1S3	SRPX2	KDM4C	PCDHB14	KLF3-AS1	UGGT2	DAAM1	C8orf34-AS1	ZNF189	KMT5A	PBX2	DOCK3	SLC23A2	PPP1R15A	ARHGAP6	PARVB	SLC3A2	ST8SIA5	ARMC9	PLK3	SRFBP1	POMGNT2
ZNF580	SLC7A5P2	KCNJ6	YARS	SIRT7	SNX16	EMP3	NUDT4	SP2-AS1	CITED2	VPS50	LINC01000	AIM1	LINC01301	ARHGAP32	ZFP69B	CELF6	CYP46A1	JAG2	HS6ST2	DEF6	LOC101928583	PITX3	PTGR2	PPM1E	ARMT1	NDST2
USB1	NEMP1	KIAA0513	NSMCE1	GLMP	TRIM56	ANXA2	TERC	PAX8-AS1	DENND5B	MAP3K1	ABCA10	SLC36A1	C5orf24	HRH3	EFNA4	CACNB1	C14orf142	DPP3	HOXC9	SMAGP	UNC5B-AS1	RTN2	DLEU1	HCG27	ZNF180	CISD3
ACTR3B	ZNF670	APBA1	EIF1	CDR2	SLFN5	C3	ZNF778	OTUB2	SEMA3A	MEIS3P1	CRB2	GBP3	EPM2AIP1	CAHM	TUBA1B	SNX10	C1orf194	TELO2	RASGRP3	AGMAT	GEMIN7	COL19A1	METTL8	SORCS1	PIAS1	POLR3H
RAB40C	ZNF814	ADAMTS16	HIBADH	LAMA5	LANCL3	LMNA	GRTP1	CIRBP	XIST	SLC35A3	RAD51AP2	PADI2	IQCH-AS1	CEP83-AS1	MUTYH	PIANP	CYB5D1	USP27X	VEGFC	LINC00865	EARS2	TRIM54	NCK1-AS1	KIAA1211	SMARCAD1	TMEM44-AS1
C14orf169	ZNF253	IGSF21	RPL36AL	FLNB	CEP120	FTH1	ATXN7L1	CLEC16A	ZNF594	SCAMP1	LOC283731	MACC1	NNT-AS1	SQLE	ZNF710	SORBS1	DYNLRB2	NDOR1	FBLN2	SERPINA10	RPA2	HOMER3	FBXO16	PREX1	NAMPT	BCL2L1
ROGDI	MBOAT1	SPRN	AKAIN1	GCAT	MTM1	CSRNP1	PER1	C6orf52	MEIS1-AS2	ZNF429	DANT2	CYP3A4	KLHL5	BCOR	C16orf59	STK32B	CEP19	RNF215	IL11RA	MYO1D	RUVBL1	PNMA6A	ZCCHC4	LZTS1	PPIP5K2	DOLK
DPM3	ZNF93	LRRC75A	RPS26	HIST1H2AC	JAK2	B4GALT1	THCAT158	IER5	UTS2B	IQGAP2	MLH3	WDR72	FBXO4	MIDN	MRVI1	EPB41L1	FANK1	USF1	TRANK1	AGMO	CRYBB1	HRH1	CES3	ST8SIA3	STRN	TMEM147
L3MBTL2	C11orf65	PLAC9	CAMLG	PRDM7	SLC33A1	COL16A1	TPST2	SLC25A21-AS1	HUNK	SPOPL	SHROOM3	CYBB	ERVK13-1	TRPC4	PFAS	WNK2	RFX2	MAST3	GLRX	CYB5A	GPATCH3	LINC00473	B3GNTL1	HCN3	ZDHHC20	DEAF1
MTMR1	ACVR2B-AS1	ATP6V0E2	MRPL10	EZR	TMEM86A	SLC27A2	ZNF860	THEM6	TECRL	C12orf4	KIF3A	NOSTRIN	SPIN3	CAPN10-AS1	SSC4D	CCEPR	CFAP53	NDUFAF5	TGFBR2	MBNL1-AS1	PNKP	FAM162B	SNX25	PCDHB9	DNTTIP2	IFI35
NEIL2	CCDC171	CHL1	RPS4Y1	CBX7	LOC90246	PPARA	DIAPH2	INAFM1	SLC25A24	LOC101927056	PHKA2	DOCK5	LINC01530	LINC01315	RFC5	KCNC1	EFHC1	ZNF500	HOXA11	F7	TCEANC2	PTPN22	LOC100506603	ARL9	ZNF667	BCKDHB
NOP14-AS1	BRCAT54	IFIT3	LINC00601	PHYHD1	PCYT1A	TRIB3	ITGA2B	NUDT8	ZNF19	SCYL2	SLC36A4	AREG	BORCS7	LOC100128398	CARHSP1	CCNB3	MDH1B	MID1IP1	CDH10	PRKCD	ZNF572	QRFPR	C19orf81	WSCD2	TRAPPC13	RGP1
CDK4	ANP32E	PLXNB3	SSR3	TMEM221	ZCWPW1	LRRN4CL	LINC00649	LOC101929066	ZNF793-AS1	TRPM7	STARD9	NLRP3	ZNF713	LOC100507461	NCAPD3	RORB	KIF9	ZDHHC13	LMCD1	FAM19A4	C19orf60	FGFRL1	SLC19A2	MAPK10	ERCC6L2	TAOK2
PRMT6	TIA1	AQP11	RPL35	UPP1	LRRFIP1	HSBP1L1	LOC101929511	PLEKHA6	USP3	CARF	RNF219	MMP9	NANP	GLTSCR1	BRI3BP	PGBD5	SLC35D3	ZNF628	DOK4	ACSS2	MECR	FAM19A1	ZSCAN5A	SLC22A15	CASP3	CC2D1B
FOXRED1	IGF2BP2	ANKFN1	RPL28	RGS2	MIR34AHG	F3	CYP2F1	CPNE2	LINC00618	ARHGAP12	ZNF37A	CHMP4C	SCRN3	EPHB3	RANBP1	PAX2	CFAP47	SNN	PCDH7	OXSM	LOC728743	MRAS	SNTB2	ZCCHC18	TBC1D23	GPAA1
GTSE1-AS1	CENPH	TNFRSF21	TMEM101	CNIH3	LOC553103	KLHDC7B	VENTX	HOXD-AS2	C22orf46	LOC100505715	AMY2B	GCNT3	SESN3	NUAK1	TMCO6	LINC01102	PRR29	SEMA7A	CNTNAP4	ELOVL1	RITA1	CFL2	ZNF185	FAT3	ZNF841	RILP
ATPAF2	DOCK6	PCGF5	RPS25	ZBED6CL	C9orf3	SLC12A8	PYGL	LOC642852	LOC100294145	TAX1BP1	PAUPAR	MAPK13	LOC105376575	DHCR24	C12orf45	LINC00645	SEMA3E	AKAP1	TRIM38	FAM83B	FDXR	PRDM15	LOC101930370	LINC00673	WNK3	PRADC1
RNF166	EMC3-AS1	ASIC2	RPL21P28	RNF135	FSTL1	TAPBP	NUDT13	MAN2B2	C1orf198	PPP4R3B	MXD1	C15orf48	KLHL29	TET3	LINC00526	CCDC136	LRRC6	REXO1	SVIL	LINC00240	XKR9	ACHE	PLEKHA4	KBTBD11	HDX	SLC25A42
LOC100288911	LOC729870	NCAM2	UBA52	TBC1D8	LINC01503	SEC24D	SH2D3A	NRL	SKA2	PI4K2B	ATXN7	IL22RA1	TBC1D19	BRD1	GART	RUSC2	MRPS6	TTTY14	SH3PXD2A	TMEM141	NDUFB7	MB21D2	PRX	SUN2	ARFGEF1	CLCN7
ADCK4	MCM9	ITM2C	RPL9	TRIP10	RWDD2A	ELF4	LOC100128885	ZNF319	EPC2	DICER1	C14orf37	NADSYN1	MEOX1	MUM1	MSX2P1	RAB3A	LRRC27	SH3RF1	IGDCC4	RFX6	WDR4	IFRD2	NPRL2	SLC16A14	ZNF484	BAX
LINC01521	ARRDC3	ABCA8	FAHD2A	MRPS12	FKBP14	PXDC1	TTI2	LOC101928323	H2BFM	UHRF1BP1L	ASB15	CA9	CRYGS	CABP7	HNRNPD	EFR3B	IQCG	HIRIP3	SLC47A1	NR1H3	NOP9	DLGAP1	ZNF563	ST8SIA4	THAP9	NAIF1
FARSA	ZNF823	TNFSF14	FAU	MRPL17	SGMS1	FTL	EML2	AGPAT3	ZNF287	PGGT1B	AKT3	TSPAN1	IFT57	GTF2IRD2	NUP155	FAM155A	LYN	HCN2	SEMA5A	UGT2B4	COQ4	DCHS2	ZNF446	LRFN1	PRPF4B	ZNF425
BAP1	CEP78	LINC-PINT	HIGD2A	CD40	DSE	CLIP4	ZNF8	CEP164	COX10-AS1	TMEM38B	LOC100131347	MUC3A	LOC440300	MEIS3	HIST1H1D	TBC1D30	P4HTM	FAAP24	ADAMTSL1	CMTM8	TSFM	PTGES3L	SGSM3	TRIM2	ZFP82	MYRFL
RANGAP1	CDC7	SIDT1	RPL18A	EML3	PLEKHM1	ZBTB47	IMPA2	SRR	GNB4	ACSL4	PSD3	HSD17B11	CRISPLD1	RALGDS	POLR2D	MFSD6	CFAP43	CXorf56	DOCK9	PON3	LINC00899	RYR3	NUDT6	LRRC49	ZNF660	LOC441086
NCOA5	FAM217B	BLCAP	RPS14	TWF2	SESN1	KCNJ8	HMHA1	LOC102724532	SEC1P	CHIC1	PDE2A	PDE8A	KRT15	DYNLL2	DET1	PLXNA3	PPP1R32	CCDC94	TMEM200A	P2RY2	ZNF630	PHYHIP	CCDC175	CCDC177	ZNF268	GPER1
SEC16B	DRD4	KIAA0319	TMEM216	RILPL2	SRP14-AS1	LCAT	RPAP1	CHPT1	B3GALNT1	ATF1	LRRD1	PIGR	CAPN7	SIGLEC10	NIPSNAP1	SHISA7	MAATS1	LPCAT4	FAM101B	DHCR7	NDUFB1	CCND2-AS1	TRAF5	ARHGAP33	SREK1	LOC105374366
IQCC	C3orf67	FRMD3	SKI	MANBA	MUC20	ADAMTSL3	JADE1	CALCOCO1	DOCK1	TWSG1	ANKLE1	PLAUR	FNIP2	LSS	TUBB	MTSS1	MAPK15	RNF220	DEPTOR	FRAS1	PORCN	LOC100130992	TTC39C	RUFY3	ATAD2B	ALDH9A1
BCR	KPNA2	TBX15	UBL4A	BLVRB	SAR1B	SHB	EHHADH	TMEM106C	ANO3	LOC100147773	GPATCH2	SLC6A4	NADK2	EBP	ARL15	FAM20C	FAM63A	PDE9A	LXN	AMDHD1	EXTL1	DUSP28	TIGAR	CLVS1	KRR1	FNDC4
GSS	DNA2	SLC6A13	RPL8	ERBB2	PIGB	ASAH1	USH1G	USP20	LNPEP	VSIG1	BMS1P5	C4orf19	CLIP1	ANKRD16	ZNF543	DGKB	RIBC2	YWHAH	KIF26B	PROSER2	GPN2	INPP4B	KIAA1656	RNF157	USP16	MED31
LMO4	FAM102B	FBXO41	GANAB	PCOLCE2	KCTD18	SYNPO	MDN1	FLJ20021	CDH18	BLZF1	CRYBG3	LST1	DENND4A	ARHGEF7-AS2	DNAJC9	RALGPS1	GSTA3	NUP93	CCDC178	LY6E	APOBEC3D	CASQ1	ZNF45	DNAJB5	ZNF14	C19orf47
PYGO2	CCNJ	KERA	CPNE1	RAB11FIP4	CD274	PRR16	MSL3P1	LOC285696	MYLK-AS1	SMAD9	RPS15AP10	CARD6	DHFRL1	PASK	DCLRE1B	ASPHD2	CCDC148	BSDC1	CDH12	ABCG2	UQCC2	MCAM	ATP11A	TCEAL7	AGL	GALK1
ACAD9	SMARCC1	PRKCA	RPS15A	DTX2	GCLC	VDR	SPINK5	ASB8	LOC284648	TIGD4	ZNF596	CES2	CARD8-AS1	HMGN2	CCNE1	LOC100129697	C17orf97	LIMK1	PLK2	HGD	LPCAT1	PTP4A3	NARS2	GPR173	THUMPD1	RGS19
CNOT3	TMEM135	MTSS1L	RPL18	VANGL1	SLC27A6	ABCA1	PCDHB5	SIDT2	PDLIM7	CNST	FAM184B	FGD5	PCAT7	ZNF517	TRAPPC6A	TMPRSS15	LINGO2	CAPN10	GAS7	LOC100506688	PYM1	ADD3-AS1	CLEC4GP1	CUX2	GABPA	PAQR8
GHDC	ALMS1-IT1	LOC113230	LOC399715	PTPMT1	COL4A3	PTGER4	WDSUB1	ABCA2	FLJ27354	FAM92A1	DGKE	EHF	HECA	LOC81691	SLC29A3	WDR47	WDR91	ARFGAP2	PDE8B	C8B	AACS	CAND2	SERAC1	NECTIN1	ELK4	FIBP
FAHD1	ZNF107	LOC100419583	UGT2B15	LOC652276	IL11	MID2	SMAD7	PKNOX1	ERCC8	CGRRF1	THUMPD3-AS1	NPPB	ITGAE	TLE3	TOP1MT	KIRREL3	BTBD11	PPP1R16B	CD109	PDE6A	RRS1	PC	ZC3H12D	PCDHB16	ADAT2	ACAT1
LINC01534	CENPJ	HS3ST1	RPL36A	LRRC16A	LOC100505915	IRF9	ERRFI1	DAGLA	HMX1	STXBP3	PTENP1	LPAR5	MBLAC2	OR4F13P	SHPK	KCNH2	ANKRD42	CATSPER2P1	ITPR2	SCARF1	ZC3HC1	MYLK4	LOC100507250	GNAZ	VPS13A	CLUH
DHRS13	CDKN3	RAI2	RPL39	UNC93B1	TNFRSF10B	TDRD7	UCMA	CRY2	TCHP	RAB8B	RPA4	SPRR2F	USP40	RNF157-AS1	FZD7	AMER3	DNAH10	PLPPR3	NFKBIZ	STEAP1	LSG1	MB	PRKD2	PRRT2	ZFC3H1	ARG2
CHFR	GMNN	GALNT15	RPS12	OCEL1	LOC105379194	NACC2	GPR3	MECP2	APLF	TBC1D15	LINC01252	LOC105375166	PTPRD-AS1	WASF3	BZW2	CACNA1E	RSPH9	DENND4B	BMP1	CYBA	YDJC	ZPLD1	TSEN54	CBFA2T3	ZRANB2	ACSF3
2001-09-01	PCNA	LOC101593348	RPL11	TPI1P2	MAML2	IDNK	ZYG11A	ZFAND2A	CFAP58	USP34	RNY3	KCNE3	C2CD3	ZNF71	MRPS9	NKAIN2	AMPD3	MED27	COL6A1	LBX2	TKFC	CCDC141	C10orf126	LRRC4	NEMF	C18orf8
PMVK	STAM-AS1	ECM1	LOC100506368	SIPA1L1	PPP1R36	CERCAM	ATF3	C11orf49	EHBP1	TMEM106B	LOC105370941	VAV3	FCF1P2	DERL3	KLF11	TMEM196	CDHR1	GJD3	BDKRB2	MNX1	PRMT5	C3orf80	ZNF497	UNC79	ZZZ3	TM7SF2
ZNF668	TCERG1	GGTA1P	RPS3	SSC5D	P3H4	TSPO	TFCP2L1	TCEAL5	LOC101927027	GSKIP	HACE1	SLC15A1	AMZ2P1	VAV2	MAGOH	SRGAP1	CFAP70	CPSF3L	C1QTNF6	TMEM150C	PFN1	ST7	HDC	GAREM2	DOCK11	LOC101929457
HYAL2	SOX5	BEND6	RPS6	TRIM21	BMPR2	ABCG1	ZBTB3	RNF103	FANCC	LOC101928403	BAAT	TTC39A	LOC101928222	PBX1	ZNF528-AS1	TMEM246	NME5	MMP15	TMEM45A	ECE1	COX5B	DMPK	RAD51B	2006-09-01	PPWD1	FUT11
BCL7C	TFAP4	SIRT2	GLG1	PHKA1	CD70	FBXL8	HUS1B	BBS1	TRIM45	ZNF780A	PABPC1L	RARRES1	SEPSECS	UNC13B	XRCC3	KCNA3	CNKSR3	FXR2	COL13A1	RAB37	DARS2	ZNF585B	LDHC	LRRC4B	NOC3L	NARFL
PRMT7	ZNF720	SLC15A2	SERP1	PHYH	SUSD5	NIPAL3	MARC1	RARA-AS1	TTC5	TRMT1L	TSPAN19	KCNJ3	KLHL20	HOXB-AS1	FANCG	FOXO6	C1QTNF4	TAF4	COLEC10	HHAT	MRPL12	RSC1A1	DSEL	BMPR1B	BRWD3	SNX19
STX18	UGT8	TMEM254-AS1	EYS	ARSI	OMA1	NDFIP2	SHMT1	FAM127C	ALMS1	CDK17	UBQLNL	C1orf116	TMEM65	PLEKHM3	CECR5	LRIG1	LRRC46	DIS3L2	CALHM2	COL18A1	CHCHD4	RNF19B	CERS1	CSRNP3	AP1AR	JOSD2
C9orf69	BRAF	MARCH9	RPS7	ELL	LMOD1	ORAI3	NRROS	FAM127A	PRSS56	CCDC121	ANKRD49	CCL20	MED16	UBALD2	MED25	KCTD13	IL5RA	CXXC5	GPR22	DAB1	SLIRP	TSPYL2	DAPK3	TRIB2	PRKCI	ARF3
TRAF3IP1	MTAP	MMP11	RPS20	NXPH3	SYDE1	GRN	PLEKHO2	SRCAP	C21orf62-AS1	ATF2	CLEC2D	CD68	LINC00174	KMT5C	RNF26	DGCR5	ARL4C	NATD1	LBH	SLC17A3	NDUFAF6	LTK	C20orf96	BEX1	HAUS3	BAD
INO80E	MTFR2	LINC00634	RPL27A	NME3	LRRC37A3	NFATC2	TCP11L1	MKL1	HOXD11	LARP4	TRMT13	TLR4	LINC00957	DGCR8	WDR76	DNAJC27-AS1	SPA17	C12orf73	EVA1B	ERICH4	MMACHC	LRTM1	HUS1	LOC102723703	NAA16	NUDT22
WRAP53	CENPI	FHL1	RPL23A	BCAM	PLA2G4A	SLC22A5	HRH2	VPS9D1	IFFO1	OSBPL11	ZBTB33	OR51E1	RAB30	TOP3A	CHD1L	C5orf17	ZMYND12	CEP250	HTR7	CLCN5	IMP4	ARHGEF2	CCDC6	AMH	TRPC1	ZDHHC16
BCDIN3D	CDON	PABPC1L2A	RNF181	CTSF	ATP13A4	MYO1C	LOC101928336	FAM149A	ZC3HAV1L	FNIP1	GUSBP1	ITPKA	SH3GLB1	KRBA2	LOC105370333	MAPRE2	KAZN	PHF20	PTGER2	SCARNA9	PIGV	TMEM120A	CAAP1	CRB1	NSRP1	ORMDL2
CSK	TTBK2	PACS1	RPL5	C11orf45	AHRR	ADCY9	PDCD11	RALGAPA2	FAM105A	MSANTD4	RFX7	FUT4	LINC00863	ZNF438	PIP4K2A	CTIF	LRRC9	TRMT44	OSR1	LYPD6	ANO10	ARID5A	PPCDC	LOC730101	ZNF391	TSR3
HINT2	CEP128	FHL5	RPL36	DNAJB1	JMJD7	PAPSS2	ALG1	SNX29	MPST	PPP1R9A	FAAHP1	UCA1	TIPARP	MANEA-AS1	UCK2	CACNA1G	LOC645967	SLC25A22	CISH	TSLP	GADD45GIP1	CACNA1I	DHX32	KCNAB3	ADAM1A	ZNF32
RBM42	TGIF2	PLXDC1	RPL17	GATSL3	FAM111A	B3GNT9	PIM3	CYB561D1	KIF26A	EVI5	WDFY3-AS2	CASP10	TMEM168	C17orf51	CMSS1	ZNF428	DAW1	GPI	EGFL7	CCDC69	ARL2	HRAT92	PDP2	APBB3	ZFP69	RPN1
LOC100506474	C10orf82	DUBR	RPL34	UBE2Z	ITSN2	CD59	HESX1	TCEA2	HMGCLL1	ZNF674	CAPRIN2	FAM13A	ZNRF2P1	TMEM206	ZNF35	AGAP2	GAS6-AS2	ZMYND19	MATN1	TRAF1	RRP9	ARHGAP36	WDR92	BASP1	CD46	FGF11
PRCC	KIAA1958	P2RY13	EIF3H	LOC100049716	ZNF702P	MMP19	CDK7	ALKBH6	STAG1	HAT1	SLC25A34	SUSD1	ANAPC13	DKKL1	SNRPF	PCLO	PDZRN3-AS1	C7orf13	TGFB1	NPSR1-AS1	C19orf68	TAB1	RRP8	SEMA6C	FAM175A	ZNF576
DBNL	ZNF507	BEX5	RPL30	CREBL2	LTB	KCTD21	MYO19	RASA3	IDH2	COG6	CATSPER2	FCGR2A	SLC35A1	LINC00888	LIMD1	RAB6B	ARHGEF4	VTI1B	ARHGAP10	FGL1	POP7	LHX6	LINC01232	PLEKHG1	ZFP37	MRPL27
WDR77	MSH6	AGAP3	RPL37	PPP1R3D	DCD	TAP2	LYPD3	ARL2BP	MRPL1	SHOC2	UBE2Q2P1	GRIN3A	ZSCAN26	GFOD2	CEP72	KCNMB2	ABHD6	CDIP1	ZNF641	THPO	LAPTM4B	MIR133A1HG	PXMP4	WASF1	ZNF506	TMEM183A
BAG1	ZNF844	ADRA2A	MIR4521	ATL3	PCDHGA8	CD63	SOWAHD	LOC101929147	TMEM257	SH3BP5-AS1	MRPL45P2	SLC26A2	CRIM1	LOC100505771	SFMBT1	SHC3	GALNT11	TMEM74B	BNC2	ZNF467	C8orf82	TRIM7	UQCRHL	YPEL1	POLI	YIF1A
LOC101929626	TBC1D14	ENHO	EIF4B	NFKB2	XK	SPNS2	DHTKD1	GPSM1	CBFB	STK3	LOC101927009	UNC5CL	LOC100507557	CLCN2	PMF1	CPEB3	NMNAT3	ILF3-AS1	SERPINE3	GAMT	TMEM186	FBXO10	FBXW4	RNF24	AEBP2	ZBTB11-AS1
PARD6A	MPHOSPH9	FAM174B	MRPS18C	FBXL4	ELF1	LAMP2	ZNF736	CRTC3	C8orf44	CCDC91	BOLA2-SMG1P6	PBLD	CDK14	MFI2-AS1	ZNF833P	CADM4	MORN2	DCK	CYTL1	RNF113A	R3HDM4	BEST3	LEKR1	PDE1B	MTHFD2L	TMEM208
THOP1	RLN2	MT-TF	RPLP1	KATNA1	LOC101927884	JAK1	ABHD12B	LOC103611081	THEM4	TMX3	PBRM1	TM4SF5	APPBP2	NPC1	S1PR2	DTX1	SAMD11	PDRG1	LOC101929723	KCNK6	TPM3P9	PRRG1	NUBPL	PRDM13	MTX3	ISOC2
CTU2	PARPBP	PSEN2	CRYM-AS1	EPN3	DNAJB9	ADORA2B	C12orf66	USP35	TCAF1	ZMYM6	CCP110	LIMA1	CERS6	ODF2	MON1B	HIP1R	CASC1	OPTC	HOXC-AS1	MAP3K11	RPS6KB2	PTENP1-AS	PRORSD1P	PAXBP1-AS1	RNF138	GRIK5
PRELID1	SRBD1	LINC01105	LOC102724596	DNAH2	GABRE	CLCF1	TBC1D22B	ZBTB22	DOCK7	FAM73A	PANK3	C2orf88	FAM172A	CAMKK1	LOC101927811	KCNK9	MLF1	GRAMD1A	MCOLN3	LRBA	KIAA0391	EMID1	TMEM55A	RARB	CTNNAL1	U2AF1L4
MCCC1	E2F3	SSTR1	RPL26	AARS	MDM2	ABCG4	CTD-2297D10.2	NECAB3	C9orf47	GPR180	BMS1P6	MMP10	LOC100128288	FADS2	LINC01140	BRSK1	SERTM1	PRRT3	BAG2	STK10	TRAF4	GYG1	HAPLN3	KLF12	NHLRC2	TMX2
ATP5S	NUP107	SEZ6	RPS21	AP5B1	ARFGEF2	ALOX5	CPOX	C17orf100	IMMP1L	SUCLA2	RPL13AP20	TRABD2A	ZNF407	GCK	DCAF15	SRD5A1	EFCAB12	PLEKHG5	BST1	MYLK3	RCE1	ITGA7	RCBTB1	ILDR2	FXR1	ATP5G1
BNIP1	TOPBP1	LOC101927359	FAM150A	MARVELD1	GNPTAB	MIR4435-2HG	TRAF7	SGSH	2011-09-01	MALT1	AGPAT4-IT1	PLEK2	SLC30A4	FLJ37453	LOC101559451	CSGALNACT2	LINC00305	C19orf57	P3H1	ACSF2	HMBS	ABCA13	TTC6	TMEM178A	PWWP2A	RSU1
PIGF	ARGLU1	DLG2	RPL32	EHD4	STX17-AS1	IRF1	MEIOB	HDAC4	MROH8	PKHD1	SPESP1	C2orf54	FAM114A2	WHSC1	HNRNPAB	DUSP26	KIF24	EIF2B3	DRD2	GLYAT	GNL3L	CMKLR1	CFAP58-AS1	ARHGAP19-SLIT1	ODF2L	PLA2G15
LOC100507506	FANCB	CLEC2L	UXT	DPAGT1	LINC01152	SPEG	ERVMER34-1	NMNAT1	SLC25A27	PGM3	PLS3-AS1	LAPTM5	LOC101928595	CXorf40B	ALG10	LOC441052	CFAP73	GTPBP1	PHLDB2	SUSD3	GCN1	ST3GAL3	FBXO22	SARM1	TOPORS	ECH1
PSMC5	ACTG1P20	SEC11C	RPL37A	MRPL34	SSBP3-AS1	PAMR1	ERICH1	FAM185A	NR2F2-AS1	FAM208A	CDH26	F8	RPS6KA3	SREBF2	CENPM	NAPB	CFAP44	LZTS3	TMEM263	LOC101930114	TIMM50	CITED1	PHOSPHO2	KRT13	EXOC5	PLEKHF1
UBA6-AS1	ITGB3BP	IFITM10	C1orf123	APOBEC3F	RAD9B	LOC100996255	CNGA1	PQLC1	TPRKB	FAM200A	ZFP1	NPC1L1	CDADC1	LOC101928514	WDR3	NRG3	PIH1D2	GATSL2	UBE2J1	PIK3C2G	URB1	MACROD1	TMEM42	ZSCAN22	ZNF184	C1orf226
EEFSEC	PARP11	HCG22	RPL29	CDC37L1	ATP6V1C1	CEMIP	LOC101927157	ELMO2	XPA	POTEC	ETV3	CD53	IPP	KDM4D	ZNF687	FRS3	CDHR3	LOC100128386	TMCC3	RASIP1	TPD52L2	C6orf1	ZNF691	NECAB2	PIGA	SLC8B1
VAX2	NUP210	NFIA-AS2	RPL13	MCRIP2	OXCT1	CAMTA2	FLJ22447	UBAP1L	RPS6KA5	C11orf54	SLC4A1	HCLS1	SERINC1	RNF38	SUMO1	DDR1	CD164L2	NUP214	EEPD1	TSPYL5	CTTN	TM6SF1	ANKS6	TH	USP8	LSM10
LOC101927322	ZNF695	UCHL1	RPS11	ZYX	TBCEL	IL10RB	ORC2	GDPD5	PCTP	DENND4C	ANKRD36B	POF1B	NFATC4	CACHD1	MBD6	LOC105372582	LOC284581	FEM1A	WNT5B	ALOX15	ELAC2	ICAM5	LOC101928796	HAGLR	HSP90AA1	TOLLIP-AS1
NDRG3	ZNF730	CMPK2	EIF2S3	GOLPH3L	WNT10A	FRMPD4	PHLPP2	ZBTB17	INTS9	HIVEP1	FAM126B	NAT2	POLR2J4	MIR210HG	ZNF496	MAPT-IT1	SLC18A2	C20orf196	TNFAIP2	SPTSSB	LOC102725254	LOC729970	POLR3E	ZBTB18	TAF1B	SLC27A5
TBCB	RTTN	TMX4	INTS3	TFE3	SH3BGRL2	TK2	ZNF878	TRAPPC9	AGA	LINC00998	HERC2P2	CD163	LOC283140	LOC389906	FHOD1	LOC103344931	PLEKHA7	ACTR1A	ZNF70	MCC	ZNF174	HOXD9	NECTIN2	LEMD1	ZNF277	FAM3A
PSMC3	ZNF85	CLTB	LOC100505585	LDLRAP1	UST	NMI	LINC00698	DCHS1	FAM26E	NEK1	SLFN12	PSTPIP2	IRAK4	HSD17B7	TAMM41	FAM19A2	VEGFA	HDAC5	CHAD	PAPLN	CCT5	HMGN3-AS1	CRY1	RPL23AP32	P2RY1	LOC648987
ALG8	ASB16-AS1	CLIC2	LOC729652	S1PR5	PDZK1IP1	OAT	RCC1	C2CD2L	HIPK2	KIAA1468	ZNF283	CD84	FBXW5	ZC3H6	POLR1E	KIF3C	DNAH5	RUSC1	APOBEC3G	LOC100506023	TPM3	PALM2	IRF2BPL	EPHB6	METTL14	ZNF582-AS1
KIAA1210	HNRNPA3	CDH8	PHB2	MYO10	TOP1P1	CYS1	C17orf107	SYNGR1	KIAA0753	SLC30A7	C7orf61	PLSCR1	LGALS8	DPRX	FAM207A	GATS	AIM2	RAB11FIP3	LRRN4	SSR4P1	RUVBL2	NOL3	LOC101927136	CCDC7	CDKL3	AP4S1
MED20	GMPS	CD82	RPS8	KLHL21	ARL1	C1QTNF1	EVA1C	ZNF324	TTPA	FPGT	ZNF266	ISG20	FAM228B	PPIL2	RCCD1	SV2A	RPGR	KISS1R	MMP28	TESK2	CASP9	EMC6	DCAF13	NEURL1B	ZNF663P	ABHD5
LINC00167	DMC1	ARHGEF6	RPLP2	CC2D1A	PTH1R	SLC22A3	LINC00458	LOC100506022	SLC25A15	METTL15	TMEM2	ANXA13	PGR	CBLB	ZNF256	PPP2R5B	DFNB31	LINC01535	LOC102723354	GALE	CCDC127	ZNF285	ENO1-AS1	KRT222	UBA6	HM13
EXOC6B	DBF4B	TMEM63C	RPS29	PGM1	COL4A4	BCL6	RN7SK	CLSTN3	TIAM1	LYRM7	CDH24	SPIRE2	LINC00667	MVD	LOC101929709	C3orf14	RASGRF2	POLR2A	SAMD3	FMO5	APOO	SYPL2	ISYNA1	MLLT4	CHAC2	C1orf122
PDE6D	XKR5	VLDLR	RPLP0	PRR13	TAS2R20	P4HA2	CEP89	MAP3K12	KC6	FAM173B	ZNF337-AS1	OVOL1	ZSCAN16-AS1	FARP2	METTL3	NOS1AP	TSNAXIP1	MXI1	FLI1	CYP11A1	FAM220A	ARMCX1	SLC35E3	MAN1A2	ZNF69	B4GALT1-AS1
INTS4	XPO1	DBI	PTGDR2	CALCR	WHAMM	WNT11	CAD	ADAP2	EFNA5	MTERF1	TTC26	AGR3	ZFP90	ASGR1	PGP	S100A8	FAM179A	LOC400684	GIMAP6	SULT1A1	MRPL18	LOC100131655	OCIAD2	LINC00515	ZNF595	SUMF2
RTN4IP1	PELI1	SYNDIG1L	TCEB3	LOC100506691	DIEXF	HSPB7	SNAR-E	TMC8	AZIN1-AS1	VPS26A	2014-09-01	DHRS11	LOC283045	FLJ35934	IGFBP2	LRRN1	LRTOMT	PMS2P4	FAM65C	HELQ	TFPT	ELMSAN1	ZNF544	RGS20	NBN	TMIE
NDUFV1	KCNA1	HIVEP2	ECT2L	LOC284454	SBDSP1	STARD10	M1AP	PHF2	EFNB1	RPE	LINC01489	SEPP1	ABCD3	C9orf40	ZSCAN2	ELOVL2-AS1	SPACA9	DGCR14	GDF6	C15orf39	TXNDC17	SIM2	CCDC67	TP53I11	LINC01039	CACNA1G-AS1
PPP1CA	KDM7A	MESP1	EIF3D	SLC31A1	CTSZ	SLC46A1	LOC728485	CD99L2	ATF6B	TRAPPC8	CCT6P3	NTN4	MTERF2	RBM10	GAPDH	ADCY5	ZNF79	FPGS	TMEM98	KHNYN	POLR1C	WDR24	PCAT1	SH3RF3	CXADR	PSAP
LENG8	ZRANB3	FLJ32255	RPL38	S100A13	ARFGAP1	PLPP3	DENND2C	ARSD	CTB-12O2.1	CUL2	DDHD1	CD14	SPIDR	AGO4	SRSF3	PABPC1L2B	COL11A2	CTNNBIP1	COL4A5	MIR4458HG	QDPR	REP15	UNC119	ZNF316	MYBL1	CREB3
RPP21	CCDC15	SEZ6L2	RPL13AP5	ARL4D	RABGEF1	ABI3BP	ANKRD33	CCDC159	TIGD2	ERGIC2	FAM227B	RTP4	RNF19A	MVK	LOC100131289	CNGB1	TSPOAP1	ANKRD9	FYB	GOLT1A	MRPL16	PTK7	CLDN16	SAMD13	PPIL4	KRTDAP
LRRC45	ZNF345	LOC101927124	RPL7A	RALY-AS1	EFR3A	FAM43B	CCL28	MMAB	CEP41	BRCC3	KPNA5	DGAT1	SMG7-AS1	ZNF839	PUS1	MIR7-3HG	CYP7B1	DHX38	IL4R	PRKD1	DAG1	KCNQ4	NUDT9	SOX8	TRMT11	TMEM53
TTC7B	MMS22L	FAM98C	MKNK1-AS1	SLC16A5	KIRREL	ZNFX1	NUFIP1	TNRC18	P2RY12	KIAA1715	LOC100287896	ADAM8	QKI	SERTAD2	LINC00664	MAGI1	FAM92B	PXN-AS1	CREB3L2	LINC01410	METTL13	LOC100128531	TEFM	SHF	ZNF33A	CRELD2
CHTF8	HLA-DOB	FAM81A	IFNGR2	ARMC7	TNFRSF10C	L3HYPDH	DDX21	DENND6B	PARD6G	ZFAND1	SREBF1	TMEM40	SLC10A5	LOC101928718	SEMA4D	FYN	BBS12	BRF1	ARHGAP20	GCSAML	GEMIN4	E4F1	CCDC84	ASB12	LOC101929415	DAD1
AMBRA1	NEK3	TOR1B	RPL3	TMEM150A	SIPA1L2	SELM	DNAJB6	ENTPD5	ZKSCAN1	USP9Y	PIK3CG	HLA-DRA	LINC00520	DUSP1	CEP131	GOLGA7B	SMKR1	TBL3	TMEM204	TXNRD3	TRMU	MUSK	SPATA2L	MEGF9	TTC21B	COQ9
PPIL1	INTS6L	AKAP7	RPS24	GOLGA2	RNF13	MAGEH1	RASAL1	ASXL1	GRIP1	RINT1	LOC283177	SLC6A8	GNAI1	JRK	BYSL	GRK4	IQCE	GET4	SYT10	SLCO4C1	PEX14	LOC100130744	PTCD2	HOXA-AS2	ICE2	PRDX5
RAB11B	FUBP1	LRFN5	SLBP	L3MBTL1	AQP7P1	IFIH1	NUDCD2	GPR4	CCDC22	ZFAND4	HELZ2	MS4A8	EPHA6	PTPRF	PRKDC	DOPEY2	RD3	PKD1P6-NPIPP1	IL2RB	SH3BP1	BOLA3	SLC10A4	AUH	KHDRBS2	ITGA6	BCAP31
TMEM199	ZNF718	SCAMP5	ATF4	KDM2A	HSDL2	SLC39A14	JMY	BACE1	CPXM1	DNAJC24	LTB4R	PIWIL4	NRIP2	ARHGEF10L	GRPEL2	SYNJ1	AJAP1	DDX41	RHOC	LOC730102	KDM4A	DRAIC	TULP1	ZNF385D	SYCP2	PEX12
DDX23	XRCC2	ATP6V0A1	RPS17	SLC43A1	TMEM104	TUBA4A	SPRY2	PCYOX1L	MESDC1	LRIF1	CDC14A	FBP1	WDR5B	VTI1A	PLD2	CACNG8	SLC30A10	ZC3H3	RARG	HLA-DRB1	ATAD3A	L3MBTL4	NOP2	FAM228A	RFC1	ACP6
NCLN	TAF8	SFMBT2	MED10	NEIL1	TVP23B	ANXA5	TAF1C	NHSL1	FLJ41200	GOLIM4	LOC100507373	NCKAP1L	HLA-DQA1	BAZ2A	ZNF623	MAP7D2	EML6	ATG7	FBN2	MOV10	LAMTOR4	RGS3	QRSL1	LOC646241	FGD6	CDIPT-AS1
FAM21EP	SHPRH	GDPD2	CHP1	LOC100128108	TRIM4	OPTN	ARHGEF10	ALKBH3	SCLT1	SCFD1	LOC440934	EGFR-AS1	DZIP1	C11orf80	TYMSOS	JAKMIP3	USP2	PRRC2A	TNFSF4	LIME1	ASH2L	HAS2-AS1	DHDH	RPS6KA2	CCDC122	TMPPE
PEMT	HMGB1	KCNS2	DPH5	PIGO	MIR31HG	PSORS1C1	NAP1L6	ANKS1A	STK16	UBXN4	NPHP3	LINC01133	SIGLEC14	ULBP3	ALYREF	KCNAB2	SLC38A6	GRK6	TSPAN15	CYP19A1	MKKS	KCNQ1	FAM201A	ABCC8	TRIM33	MON1A
C1QTNF9B-AS1	POU2F1	CSMD3	RPL4	ARHGEF5	SLMAP	LOC100133669	UBE2V1	ADAM15	PTPDC1	FAIM	FAM221A	ATP7A	VAMP4	LINC00294	ZNF212	CELF2	LOC100506844	EXOC2	ETS2	KCNE5	DVL2	LINC00339	MIB2	ZNF767P	TSTD2	PGAP3
LINC01598	ZNF813	KSR2	RPL27	RASSF3	GYG2P1	LOC101928433	MTHFD2	ZNF408	LOC100506286	TRUB1	RBM33	LINC01207	KRT4	POU3F4	CSTF3	TMEM161B-AS1	TP73	GFY	LOC101928370	SPSB1	VPS37C	LOC101928841	FOXL2	RPS6KL1	NAA15	TMUB2
TRAF2	NUP35	MAGEE1	ERCC-00002	HCFC1R1	LYPLAL1	PLPP4	AFF1	FBRS	LOC100270804	ZNF181	KLRD1	ACE	NME7	FAM189B	FAM26F	GDPD1	IQUB	ATXN7L2	SNHG18	IKBKB	ACOT9	SAMD8	NEK8	CFL1P1	CYP1A2	LOC105375800
FGD1	EXOSC9	AZIN2	RPL7	SESN2	NFAT5	SLC12A4	MIR205HG	SCMH1	LTC4S	CRYZ	ERV3-1	NR0B2	LOC101927895	GAA	BCL2L11	LOC101928135	KCTD8	ACD	CCDC3	TMEM215	MCCC2	AKAP12	SAMD4B	MAGEL2	KIZ	VOPP1
CXXC1	CCNE2	SPTBN4	RPS16	RNF39	TNFRSF10D	INPP1	ZNF790-AS1	OS9	RAMP2-AS1	FILIP1	LINC00562	CLRN3	PIGX	UBL7-AS1	SHKBP1	TSPAN13	TTC29	TNPO2	EMP2	MST1	F12	ESRRA	CD52	SVOP	ETNK1	LAMP1
BRF2	INTS8	GNA11	LOC105371592	COX6B2	POLH	HBEGF	ZNF232	LOC100499489	TBCK	SPATA6	SOS2	PRR5L	MACROD2	GPKOW	HNRNPA1	TMEM179	CFAP54	NAT9	VASN	CHDH	ARHGAP9	DBH	ZNF468	GFRA2	ZNF766	PRKAG1
FAM173A	SNHG1	C10orf105	RPS3A	CD1D	LRRC25	PLCE1	RNA45S5	LINC00674	BCAP29	ADAM10	TARBP1	SLC19A3	TAPT1	ZFYVE9	DPF2	HOXD1	C4orf22	USP4	GIMAP1	MGC16275	PRUNE	PINK1-AS	FUNDC1	TIGD3	TGDS	MVB12A
ANAPC7	SLC16A9	C8orf22	TMEM258	PNP	RNF149	MVP	DNAJC7	TANGO2	LINC00476	PRMT9	MAMDC4	SLC51B	TAB3	EXO5	PDSS1	CDK5R2	GALNT5	CRCP	C4orf32	SLC35D2	DDX26B-AS1	STK11	MCOLN1	CELSR1	GIN1	FBXO44
POP5	KIAA1324L	GRID1	ALS2CR12	ROR2	FAN1	CIB1	AGO2	ARHGEF17	ARHGEF26-AS1	DHX29	SCN11A	TVP23C	SEL1L	PLCG1	ACACA	PRL	KNDC1	HES2	MYZAP	GPBAR1	LOC101926905	TBX1	GGA2	EVX1	ZNF136	ARPC4
OTUD7A	CCND1	TCEAL2	RNF7	SVOPL	CHMP2B	ADHFE1	OXNAD1	POMGNT1	AHDC1	CDC42BPA	ZNF182	SERINC2	PTPN21	ZNF337	EXOSC3	PARP6	RAB36	TSC1	IGF2-AS	ZNF395	ZNF787	WDR44	KCTD6	GALNT16	PRDM5	PTGES2
NAA40	CEP85	DAPL1	RPL31	STXBP2	NCR3LG1	UBA7	WDR12	GSTA4	THRA1/BTR	CAPZA2	LRRC74B	RAB20	LYRM2	LIG1	CLDND2	PRKAG2	CDK20	POLB	C8orf89	MOGAT3	SNX12	KLHL26	SNORD104	SMIM17	FNBP1L	DOC2A
PSME3	ZNF551	KCNJ10	GPR107	TMEM14C	MYH15	PDLIM4	GNAS-AS1	SQRDL	ASCL2	ACAP2	KIAA1147	ST6GALNAC1	ERMARD	IGSF9	HDAC1	FAM196A	PITPNM1	ST20	FOXF2	RBKS	UBQLN4	EGR4	MTMR10	KRTAP5-AS1	C14orf28	PLBD2
LOC100507424	NAP1L1	PSMB10	SARS	MYOZ3	ANGPTL7	OSTF1	MRS2	ZSWIM8	ZNF846	TAF9B	ZNF235	PLCL1	CSF2RB	MEX3D	ASH1L-AS1	KIDINS220	MYO3B	RBMXL1	CDKL1	MYD88	RFT1	PLA2G4C	FBXO33	ZFP28	PHF14	TECR
CUEDC2	LOC644656	PNMAL2	CYFIP1	RBP7	GSTM2	PANX2	UCKL1	LINC01619	SH3BP2	PRKAA1	NKX2-1	LOC102723493	TCAIM	NUDT10	NUP37	DOCK4	RIBC1	PDXP	SMCO3	CACNA2D4	ADSL	THAP3	GGA3	IGSF3	MBTD1	LOC100288846
TMEM241	TCF3	AIG1	RPS13	ZBTB25	LINC01588	FAM174A	SACM1L	SHANK3	BIN3	AGGF1	PIK3IP1	APOL6	LRP11	OGFOD3	WDR86-AS1	PRKAR2B	FXYD1	PMS2	RUNX3	SPAG4	TMEM14B	LOC100505942	PRDX3	SLC4A8	ZNF569	HSPBP1
DMAP1	RFESD	ADORA3	SNHG6	C5orf63	2015-09-01	SLC2A5	ARRDC2	MLLT6	GOPC	EMC2	HSD3BP4	C9orf152	ZDHHC15	LINC00938	NLE1	TPPP	DNAAF1	CIB2	JDP2	PRELID2	WIPI2	BAG3	NYX	TSPYL4	BNIP3L	CLTCL1
REXO4	CHAF1B	CHD5	ZCCHC3	TAZ	ZDHHC24	PKIB	DDX58	TSPAN3	MSRB2	DKFZP586I1420	TUBGCP5	MT1E	TMEM181	LOC102725022	RNASEH1-AS1	PLXNC1	PLXNB1	RRN3	ZNF366	WWC2-AS2	GYS1	AGTR2	ALKBH4	C7orf49	ZNF765	PITRM1
PUDP	TUBD1	ZNF853	RPS27A	C2CD4B	PCDHGB6	MBP	DNMBP	AP3M2	MTR	REEP3	ETV7	PTPRH	TP53BP1	MTHFD2P1	ZW10	ADCY8	CCDC113	B9D2	RGS1	LINC01612	NHP2	AATK	C18orf25	PRR3	ZNF326	MT-ND1
CD2BP2	MT-TI	IFI44	ATXN1L	TMEM8A	FAM91A1	CTSH	ST6GAL1	TP53TG1	TMPRSS5	EIF1AY	NUGGC	HAO2	NIPSNAP3A	TNFAIP8L1	ZNF786	MCF2L	GRP	DYNC1H1	TNS3	ZBTB42	NUDC	MT-TL2	ITCH	SLC29A4	ZNF610	MIF4GD
ELOF1	AP4E1	FAM120C	ABL1	GAS8	HTR2B	P4HA3	FAM162A	NEO1	KANSL1-AS1	AP5M1	ZNF302	NR1I2	CLEC4A	ZNF646	PDIA6	TMEM130	CALN1	LINC00511	SETD7	BDH1	DHX58	PODN	LINC00877	LY6G5B	ZNF432	ATP5D
CNP	CCDC77	LINC00094	VDAC2	DENND2D	TCERG1L-AS1	CDC42EP3	OIP5-AS1	IP6K3	NT5C3A	VPS54	UTY	SPANXB1	IER3IP1	DDX19B	ECI1	LSM11	CFAP46	RAC3	PCSK5	PTGR1	RMDN1	MYL6B	CMTM6	ARHGEF26	SENP6	LINC00880
NDST1	HAUS1	IDS	OXA1L	RTKN	TMEM87B	CBX6	PCAT14	CENPB	RAB11B-AS1	SETX	ZNF763	DHRS12	VPS8	PARP16	PSTK	C8orf46	BMP3	LOC100996342	CAPN2	GPRIN2	MRM3	RAG1	USP46	GPR161	INO80D	NAXE
PEBP4	ZNF219	HLA-A	ARL6IP4	SIPA1	TMBIM4	CYSTM1	SPIB	SNX1	PGBD2	LOC101927151	ZNF527	EDEM1	HINT3	ZBED4	GCDH	MAST1	TTLL4	RBMX2	IGF2R	CLEC12A	DCPS	ZNF17	STAM	CCDC167	KIAA0586	NUDT16L1
ZNF346	HCN1	LETM2	POLR2C	B4GALT4	LOC643201	ACSL1	PTPRJ	KDM1B	N4BP2L2-IT2	AZI2	KMT2E	ETHE1	FOXS1	OSER1-AS1	HSH2D	GDI1	ADRB2	PSMD13	LYVE1	LCN15	MRPL4	NAB2	GABRD	CDC25B	THUMPD2	HMOX2
NOSIP	RRM1	MMAA	RPS28	DEDD2	UMAD1	RAB32	PPM1B	KLC4	PAN3-AS1	AP3B1	MAGI3	PYY	EVI2A	DDAH2	KDM1A	CYP51A1-AS1	FBXL2	MNT	SYTL4	COQ2	COX7A2	SLCO4A1	PNMA3	AKR1C1	CARNMT1	NAPA
MRPS7	R3HCC1L	CYB5R1	OR2L13	MYPOP	C3orf18	LOC153684	ZNF701	HERC1	C11orf57	PHC3	KLHL8	SETD9	HIBCH	KCNRG	POLR3B	STX1A	SLC28A3	STAG3L3	COLEC11	P4HA1	MDH2	QPCTL	SPTLC2	LINC00641	ZNF737	TATDN2
TRAPPC10	NDE1	TCEAL1	RACK1	LPO	NEXN-AS1	DOK7	ZNF331	APPL2	SMYD2	YTHDC2	KANSL1L	LOC101929767	ANKRD46	DNAJC27	FIRRE	STXBP5-AS1	MOSPD1	STRN4	MDFI	VPS16	SCO1	DLGAP2	PI4K2A	HS6ST1	SMARCA5	MFSD5
PPIE	SLC25A21	KLHL2	DDX42	FOXO4	ACBD3	FGL2	ZNF284	TRAPPC12	ANP32B	ZNF417	CA5B	SLC17A4	COL24A1	RND1	ZNF589	BAIAP2	PRAP1	ZNF414	TPST1	ZFAND2B	POLR2I	RILPL1	TTC8	AFF2	METTL4	CCDC103
LOC101926964	RANBP17	TVP23A	RPS19	COLCA1	PDZD8	GLRX2	ZNF343	VWA5B2	AWAT2	CDC73	LOC101927178	LOC100128593	SCCPDH	FAM229A	PTBP1	HECTD4	ANKEF1	LRRC37B	NECTIN4	BTN1A1	LINC01151	TRIM66	PIGG	CRHR1-IT1	SP3	UQCR11
TGFB2-AS1	CENPL	KLHL4	RPL35A	SNUPN	DAP	SLC17A5	IDH1-AS1	LRP4	ZNF740	RECK	IKZF3	MOCOS	EBAG9	RTN4RL1	FOXI2	CNTNAP5	LOC643711	STK31	TNFAIP8L3	ZNF750	SDCBP2-AS1	TLR5	LMNTD1	SERTAD4	PKD2	B4GALT7
DNAL4	PAPPA2	GJB6	EEF1G	TMEM200B	CHRNB1	C2	ZBTB8OS	C16orf58	THAP12	NHLRC3	TNFRSF9	SLC25A25-AS1	SCGB2B2	GUSBP11	BANP	MYO5A	PTGS1	PELP1	RBMS2	TREML1	ALG3	LOC105374952	SLC25A33	PCDHB15	FAM133B	ADAM21
FAM136A	HOST2	TMEM9B	RPL23	PUSL1	STK38	NDRG2	GMEB1	DAB2IP	RBM26-AS1	MICU2	PLCXD3	SUCLG2-AS1	ZMYND11	SLC37A2	POLR3K	CHD3	DRC7	BSN-AS2	CHSY3	ACSM3	MRPL46	FGF7	IMPACT	FLJ16171	METTL18	TMEM80
GTF2IP12	ZNF669	ARNTL2	EEF1A1	SND1	NAALADL2	MANSC1	SCNN1G	IMMP2L	GPAM	LOC100379224	KATNBL1	ACADS	FAM188A	WDR27	PCCB	CAMKK2	PRC1-AS1	ZNF304	GBGT1	PWWP2B	NTHL1	SNORA32	MOBP	BDNF-AS	LIPT1	LOC105377590
SLC45A2	MTERF3	TMEM63B	RPS9	PPP6R1	SETDB2	SLC2A10	ZNF880	DNAJC4	RNASEH2B	CMTR2	KLHL3	C14orf105	ARMCX3	CNTROB	POP1	DISP2	GLB1L2	ZNF74	SMTN	KLRC3	PPIF	LOC389705	PNPLA4	PRNCR1	PRPF39	PSKH1
AATF	SET	STX12	RNY5	HSD17B6	NDUFAF4P1	CES4A	HSPA4	ME3	FRMD6-AS1	MIER1	LINC00115	ADGRG7	LPIN1	WDTC1	TRIM28	SCN1A	ARMC2	CABIN1	FKBP10	SARDH	PIH1D1	PELI3	LIM2	RELT	TAF1D	SHISA5
VPS33B	REC8	TMEM229B	RPS4X	SRD5A3	ERLEC1	CHST2	TOB1-AS1	ARV1	FAM171A1	TDRD6	MED14OS	CDC42EP2	ARHGEF12	LOC642361	HMCES	FAM189A1	ODF3B	AKIRIN2	FAXDC2	SDC1	NDUFS6	BECN1	YAP1	BEND5	RBPJ	GLS2
UBIAD1	L2HGDH	ACSBG1	RPS10	ANKRD34B	MCOLN2	PDIA5	SLC15A4	IMPDH1	LINC00924	EFCAB7	LOC101929130	CPA1	NSMCE2	HOMEZ	SNRPD1	LINC01260	COLQ	LOC101060091	CSPG4	LRRC3	RCL1	LOC101928266	GFM2	SLITRK5	PLEKHA5	MRO
DCAKD	IGF1R	NAP1L2	RPL15	HAGHL	RAB18	PPP3CC	CERS4	DICER1-AS1	C5orf66-AS1	HSPA13	ZBTB46-AS1	GP2	DPP8	LOC101928068	NAF1	SEC61A2	UBXN11	C9orf16	COL23A1	RBP5	UBXN8	CDC42BPB	MUC1	RASGEF1C	DEPDC1-AS1	LZTR1
ABCF2	FIGNL1	C1QTNF2	RAX2	MT-TW	ANO6	LINC01119	CD19	ARL3	ASB9	USP38	RPL21P44	MALRD1	LOC102606465	WDYHV1	CPSF3	OSBPL6	ANKRD13D	CACTIN	CHN1	MYO7A	GTF3A	ALPK1	DHX34	GDAP1	WDR89	SLC9A1
LOC100507437	PPTC7	SORCS3	LOC100130238	SNAP23	SLC39A13	TCEA3	HACD2	PRKACA	GVINP1	SECISBP2L	CEP95	ZBED3	RXRB	LINC00242	PPIH	DIRAS1	LY6G5C	SAP30BP	ACVRL1	KRT6C	COQ10A	PHF1	MRI1	ADAM22	CEP70	SCN2B
VSX2	CCDC150	IRF5	TMEM18	ZDHHC12	TTC39B	ANXA6	NMUR1	RHPN1-AS1	ABI3	GMFB	MSH3	CCRL2	C14orf93	SEMA4C	OTOGL	CARD19	DYX1C1	ATXN7L3	PTGIS	DRAM2	MRPL36	SBDS	SAMD15	FAM53B	DMTF1	WDR45
NABP2	LRRC57	LOC100996251	RPL19	MT-TL1	MIR155HG	ABHD15	NSUN5	SSBP4	DECR1	OTUD6B-AS1	SATB1	GMFG	LOC100507547	FBXL19	IRAIN	KIF5A	KCNE2	FAF1	YPEL2	KNG1	DNAAF5	CBWD1	ANKRD7	ULK2	ZNF197	AIMP2
C20orf27	TEX10	IDH3A	RPS23	IRF3	TRAM1	PIEZO1	FAM76A	TRAPPC2B	ATP1A1-AS1	RPS6KB1	UNKL	ANKS4B	LOC101928535	PHF7	SIN3A	C10orf35	CFAP206	LOC221946	ATP8B4	LOC100132735	MCRIP1	MAP3K7CL	TLE4	ZADH2	PTPN13	HAP1
UBL7	RBMX	NSF	WASF2	IL27RA	CSN3	SAT1	ZNF836	TP53I13	IPO5P1	SPG20	UBE2Q2P2	AOC1	SNX14	C7orf31	IPO5	TRIM3	AGBL4	CDC42SE1	PRRT4	PECR	CHCHD1	ADCK3	MED14	KIF19	ZWILCH	SNX17
CCAR2	POMC	PRKAR1B	KIAA1191	PMM2	SCP2	SERPINH1	TBX6	RERGL	AMER1	NDUFA5	LINC01021	QPCT	ANXA2R	AADAT	ERCC2	NAP1L5	LINC00982	KCTD5	VCAN	TST	TMEM189	JCHAIN	PTPRCAP	EPM2A	CEP57	LOC100506207
PIGU	WDFY2	C1QL2	BIRC6-AS2	OGFOD2	SEC24A	PLD3	TXLNG	XPNPEP1	C1orf131	DCUN1D4	JAK3	C3AR1	CNEP1R1	NRF1	BUD13	TERF2IP	METRNL	PCGF3	SH2D4A	KLF15	FLII	TMEM110	EFCAB10	VASH1	RPAP2	TMEM120B
CNDP2	LMNB2	STOML1	CFAP20	DLX6	EFCAB5	PTPN3	USP15	ZNF410	SUCNR1	PRPF18	LINC00506	TPRG1	FBXW2	SVBP	DOLPP1	KRT6A	SYT17	UBA1	H2AFJ	NAGPA	TAF10	ZDHHC2	MFSD14A	HECW2	CCDC66	FDX1L
BANF1	KCNK5	MTUS1	BCRP3	ACTN4	OSTC	SLC31A2	LOC100507006	NDN	MIATNB	GTPBP10	AFG3L1P	ITLN1	LOC283028	PPDPF	EXOSC2	SHROOM2	KLHDC8B	ZNRF1	UPK3B	KIF12	MRPL54	LOC105378828	CLN3	LOC102723665	RRP15	LONP1
FARSB	SPECC1	TMEM175	COX7A2L	RASGRP2	HS2ST1	LINC00963	AKIRIN1	FAM160B2	STAG3L4	RAP2A	TMEM67	SYK	MBTPS2	NSDHL	FLAD1	GPRASP1	ANKRD29	NELFB	GGT5	DYNC1I1	ZNF7	RSAD1	DAGLB	RNF150	SSB	TADA2B
POMT1	LYAR	TMEM127	RPS15	NPW	SOD2	SYNGR2	TIMM44	FAM214B	LOC105369509	RP2	KIF27	LOC90784	FAM200B	ZNF276	NSMCE4A	DNM1	B4GAT1	YWHAG	STAB2	DPEP1	MRPS34	DGKD	NPFF	RASA4	MARCH7	WNK4
RNF5	GSTCD	LIN7B	CD207	SLC35A2	TSPAN31	ABHD14B	METTL21A	ACO2	C7orf55	DNAJC28	LMLN	FOXD2	LAMTOR3	SERGEF	LOC643072	ZNF571-AS1	SCAMP1-AS1	FOXO3	TPK1	EXOC3L2	MPI	C10orf90	EIF3J-AS1	KLHL25	ZNF354C	COPS7A
RPS26P11	LOC101928886	CGREF1	ARF1	PDXDC1	PCNX1	GSTK1	CLIC4	SIAH3	RFXAP	SCOC	PIGW	LOC101927481	EFCAB6	GALP	DHX35	STK32A	DNAJB13	TMEM55B	AXL	FBXW8	MRPL15	FSD2	PHKG2	DYRK1B	ZNF12	C7orf25
MRPS11	ZNF154	GPR88		SLC52A2	CDKN2B-AS1	STAT5A	TRIM65	CACNA1D	NIPBL-AS1	RAB33B	CLK1	MIA2	LOC105377105	TMEM147-AS1	EHMT2	BCL2A1	ANKRD45	USF2	ABCB9	FAM163A	RPEL1	MICU1	TCF24	EXOG	CTDSPL2	RAPGEF1
C9orf142	LRRC37A8P	NEURL1		ACVR1	PLA2G12A	SYNE1	BAIAP2L2	SGSM2	ESM1	GORAB	SEPT7P2	RNF207	LGSN	SNORD4B	DTNB	LOC403312	EDAR	SNAPC2	SLC35B3	MXD4	NELFE	LINC01114	SLC9A7P1	TMEM27	EIF5B	PAF1
SNAP47	HTR3A	IQCK		SEMA4B	CD200R1	LINC01561	LIN52	LMBR1	ADCY6	AIMP1	LOC441242	PRPS2	LEF1-AS1	PRKAB1	AKR1B15	LINC01122	NRAV	INIP	ADRB3	BANK1	AAMDC	RFPL2	ZBTB9	PDIK1L	LATS2	SMUG1
FAM120AOS	FBXO43	SLCO1C1		ALG2	CREM	SMIM10L2B	POLG2	TIGD5	SIMC1	FAM45A	RAD21-AS1	PTAFR	EPS15	ZNF548	SIX5	MAPK8IP1	CCDC157	C12orf49	SELENBP1	PRSS3	C19orf73	ADAMTS14	LOC100506258	GANC	SRSF11	FKBP2
GRHPR	INCENP	LOC646029		MOB2	CMPK1	PXK	APOBEC3H	LRRC3-AS1	F2R	AK6	POTEM	TFEB	MT-TE	AGO1	TPI1	PITPNM2	KLHDC7A	LINC00638	SEMA4G	TMEM185A	PPP2R4	VGLL2	COASY	PCDHB7	ZNF614	SDSL
PRDX2	ASAP1-IT1	NIM1K		SNX27	TFRC	PLOD1	KCNK12	ARHGEF40	NPIPA5	TBK1	HMGXB3	TPCN2	ATF6	NTN5	HIST3H2A	SPRED3	BCAS1	DBN1	AAED1	VWCE	VAT1	PRRT3-AS1	YTHDF3-AS1	WAS	TLK1	RABEPK
PPP4C	LOC101929448	NUDT9P1		NANS	POLN	CHPF2	SLC16A1-AS1	PMM1	VPS36	SNX2	LOC105376114	INF2	SCARB2	IGLON5	METTL10	TFR2	SPATA6L	ZNF653	CYP2B7P	ALDH2	TARS2	CEBPA-AS1	PIK3R4	GLYCTK-AS1	U2SURP	ATP13A1
MRPL43	LRIG2	NDP		LMAN2	RIC1	AEBP1	KYAT1	SLC35C1	ADK	ANKIB1	LLGL1	RELL1	MFAP3	PDDC1	RBM14	POU6F1	IFT46	ABI2	RNF217	CCNT2-AS1	PLPP6	MYH2	PPFIA1	ZMIZ1	NUFIP2	UBE2M
DCAF12	CCNB1IP1	PSD		ATG101	SCARNA17	VEGFB	LOC100130899	PEX11B	AZGP1	POC5	ALDH8A1	FCGBP	PREPL	TSEN15	ITLN2	PXYLP1	NUDT7	TBC1D16	NYNRIN	DIS3L	TEX22	LOC105374972	PTDSS2	PTPRS	OFD1	TMEM187
PUF60	PAN3	PARP12		C1RL	UMODL1	FSTL3	ECD	TRMO	FAM210B	PHF20L1	SND1-IT1	ERO1A	RAB22A	NMT2	MED22	OPHN1	ADGB	CALM3	ENPEP	TMEM220	KEAP1	C10orf88	SUPV3L1	ZNF436-AS1	ZNF260	NHLRC1
MRPL21	LINC01481	ZNF815P		NOL6	PTPRU	FAM69A	PPP2R1B	ZNF688	HOXD13	ZNF449	NALT1	SIPA1L3	WAC-AS1	LOC100506548	EAF2	MICAL3	KNCN	EXTL3	SH2B3	IL18	FLNA	MIR193BHG	IPO8	IDI2	MAP10	ZNRD1ASP
PPP4R1-AS1	CACNA1C-AS2	BLOC1S3		ZNF581	MFSD4B	TNS2	EIF2AK4	STX10	FOXE3	FAM160B1	ZNF518B	ACP2	CD163L1	CLASRP	NVL	LOC100289230	SIL1	ACVR1B	MROH6	DLX4	LOC100507670	MLKL	PTOV1-AS2	CHST15	CCDC34	MGRN1
ZMAT5	BORA	UBXN6		NFE2L1	RWDD2B	ARHGAP5-AS1	QSOX2	STK40	NLGN4Y	DLG1	TNRC6A	REG3G	NUB1	PCNT	PES1	NPDC1	ZBBX	MEF2C-AS1	ITGA5	TUBB1	PP7080	STAC3	NPAS1	FAM193B	ATXN3	AXDND1
PIN4	WRN	SNPH		EIF4G1	GDF9	ETNK2	PCDH1	RP9P	NOL12	UBE2W	BEND3P3	GABRA4	CCSER2	PTMS	CSTF2	MAP4	SERPINI2	FZR1	RIN1	LOC101928126	AAMP	MYOM3	ASB14	PRH1	ZNF845	JMJD8
GPR171	RNF212	EEF2K		LNX2	SLC25A30	ARAP2	GTPBP4	ACTR1B	LOC101930085	SLC30A9	ARL6	SLC2A2	GGNBP2	ZDHHC18	HSPA14	LOC101928000	PDE6H	SETD1A	RAB31	MASP2	PSMC4	SERINC3	USP27X-AS1	GYS2	TWISTNB	SLC22A4
EIF2B5	MSL2	FLJ16779		C6orf136	RAB24	SRXN1	PALB2	MAPK3	CRYZL1	ANKRD28	SLC25A37	AKR1C3	CCL5	BRD3	LRRIQ3	LRRC20	CCDC39	TBCC	POT1-AS1	LGR6	CYC1	LOC100506869	LOC100505920	MAPK8	EDRF1	ATP6V0B
SLC24A5	FBN3	GRM7		HEXIM1	LOC101928020	CTSO	EPHA1-AS1	C18orf61	SMAD1	MUT	LOC100506127	LHFPL3-AS2	ADAMTSL2	RAI1	RPA3	CNKSR2	IGSF5	MAP1S	CTNNA3	PLEKHG3	NOP14	C19orf44	KIF13A	TSNARE1	CEP44	SDF2
ZSCAN1	LOC643770	GFOD1		RAB34	FAM8A1	LTBP1	TRPA1	LINC00909	WASH5P	FYTTD1	OBFC1	CCL8	TRIM44	SOCS7	RAN	KLC1	CPEB1	EDC3	RHOBTB1	C1orf94	ZNF593	ARMCX4	LOC101928731	MGAT3	RSRC2	C6orf47
LOC100505978	CARD8	EID2B		MTHFD1L	EPG5	PPM1M	ELMO3	DAZAP2	SNX18	ZNF510	LOC374443	SH3YL1	P2RY10	CBFA2T2	MTMR9LP	SOX14	DNAH6	PPA1	PPP1R12B	RNF152	MYCBP	EML5	APTR	WNT9B	MORC3	AAGAB
UNK	IQCB1	C9orf91		ABCA12	HPS5	MERTK	C19orf52	VPS28	TRAM1L1	PEAK1	NUP210L	TES	YAE1D1	PAXIP1-AS1	DCTPP1	NPPC	AIFM3	ZGLP1	GIMAP8	GYPB	STYK1	DOK1	LOC101928002	LOC101928307	ZNF571	LOC148413
ARHGDIA	GLMN	UBE2D4		HOOK2	SPATA22	AOX1	DFFA	LOC101926935	OTULIN	DNAJC25	TPTE2P5	TMC7	GNAQ	LOC101928414	TIPIN	BCDIN3D-AS1	LINC01376	ARHGEF11	ADAM33	S100A1	POLR1B	MT-TG	MMS19	MVB12B	CIR1	TMEM115
SMG7	EDARADD	EEF2KMT		SNHG25	MACF1	EHBP1L1	USP9X	SPOP	SRSF6	ATE1	LRCH4	ANO9	OSGIN1	NOTCH3	TIMM10	RIC3	AK8	YBX1	ERMAP	ALAS2	ZGPAT	LRSAM1	MFSD10	GGT7	DBT	RNH1
NAA10	UBE2E1-AS1	RASGRF1		RNASET2	ASTE1	SMPD1	CCDC137	TSC2	LOC101928505	TBL1XR1	TAL2	MPEG1	RNF111	INPP5E	SNHG17	TESK1	NRN1L	SMG8	PARVA	FAM107B	MDP1	TRIM63	XKRX	CHRDL1	MTBP	TMED9
INO80	DCBLD2	SLC25A12		SURF4	GINM1	TEX264	UBAC1	JOSD1	VIT	FABP5P3	LOC100507053	SHROOM1	RABGAP1	CEBPG	MIIP	SGSM1	ATG16L1	ESRRB	D2HGDH	ACADSB	PCIF1	ITGBL1	UBN1	TECPR1	GNL2	DNAJC30
IL12A	SRSF7	LINC00578		RCAN3AS	GALC	MARC2	XPO5	CXorf40A	DUS4L	CCDC126	KBTBD3	NMUR2	IMPG1	H1F0	SPATC1L	PPFIA4	GLB1L	RALY	KDELR2	NIPAL2	SAMM50	B4GALT2	LOC101927379	ZNF333	DMXL1	SIGMAR1
PGRMC1	METTL25	NSMF		PGBD4	LOC101927482	NEK6	PGM2	MOB3A	CYP51A1	ABCB10	ZNF491	P2RX4	FAM24B	UBE2I	SYCE1L	CAMK1D	EML1	SCRN1	MEST	ST20-AS1	RPUSD3	LINC00930	ATP1B3	AP4B1	ZNF605	ZFYVE26
XXYLT1	ATF7IP2	GABRA1		FERMT2	PEX3	LRP1	C6orf141	WDR13	CLRN1	RDX	MYO9A	FAM86B3P	ZDHHC6	BICD2	TYMS	NAP1L3	SH3D19	COQ7	LHX8	C8A	PSMB5	ZNF558	LOC101928837	BOC	COL4A3BP	LOC151174
MTCH2	HEATR1	ZNF774		OPLAH	TPMT	TCIRG1	LHX3	DCTN3	DNAJC1	MAP4K3	SCAPER	FAM86HP	LZIC	ZNF512	UBE2G1	NALCN	GPR162	RAB2B	MTCP1	AKAP4	EFTUD2	LINC01497	ARHGEF16	GADD45G	UTRN	LYRM1
MCRS1	CNOT6	ZFP41		PLOD3	SLC7A4	RASSF5	BAG4	AKT1	IFT20	BDH2	C2orf91	ZNF229	SNAP25-AS1	SMC2-AS1	EXOSC6	PTF1A	C8orf37	DARS-AS1	SCARF2	SHC2	PHB	TFAP2E	PROK2	DKFZP434I0714	FAM126A	CIPC
FGF13-AS1	C2orf48	LINC00116		UBE3C	ARMCX5-GPRASP2	GNS	CD72	NCKAP5L	MKL2	BIRC2	LOC100130451	LGMN	CD37	MED30	COQ3	GABRA5	LOC100130093	KAT5	MC4R	APOC1P1	BCKDHA	LYSMD1	LINC00881	AGRN	MTRF1	CCDC53
COMMD1	PCBP2-OT1	PPP3CA		PM20D1	ABCB8	MT-TM	GLUD2	DGCR2	HTATSF1	EXOC1	C6orf163	TYW1	KLHDC2	H3F3B	MAPKAPK3	CLASP2	FBXW9	HNRNPUL2	TBXA2R	HEPH	MEA1	CRYBB2	SLC20A1	LINC00663	DIS3	COQ6
SMIM12	MLLT10	ARFRP1		POU2F3	TMEM19	PRR5	HYLS1	UBE2E3	ADGRG4	ZBED9	EMSY	FLJ23867	ABHD10	TUBB4B	MRGBP	SMOX	OSCP1	MAZ	FLJ44635	RS1	CCT3	IL15RA	C9orf163	LOC101927759	ATP13A3	PSPH
STRA13	HAUS8	LINC01614		ATP6V1E1	TLR1	RETSAT	POLM	LRRC28	L3MBTL3	GAB1	MBOAT2	LOC101928673	LILRB1	SRSF12	MRPL11	STXBP5L	RASGRP1	VPS72	MEOX2	ANXA9	NFKBIB	PNMAL1	ZRSR2	LINC00629	EIF1AX	STYXL1
STAMBP	HDAC2	URGCP		IQGAP1	SCYL3	CNTNAP1	LOC100126447	PCDH12	MIR3945HG	ABHD13	LOC100996447	FAM3B	ETV2	LOC101926897	MED7	TMCC2	GNB5	SEPN1	RHOU	CD300LG	BRWD1-IT2	AHCTF1	PSMD5	CPLX1	TRMT10C	MRPL40
REPIN1	NKRF	PCBP3		ERP29	PIGK	SP110	MT-TS2	LOC101928111	CCDC42	KBTBD7	USPL1	HCK	MSANTD3	SRRM2	MORC2	TTC13	ERICH6-AS1	ADO	CTDSP1	LINC00282	PPP5C	DUSP13	JKAMP	NREP	DNAJC10	OAZ3
URM1	LDAH	VLDLR-AS1		CERS2	HIPK1-AS1	ABCC6	RNF43	APBB1	SEPSECS-AS1	TMOD3	LOC101927055	ZNF597	VMA21	ZNF222	SMG6	AGAP2-AS1	FLJ36777	BRD2	SLC35D1	GPATCH1	DUSP22	TAP1	SASH1	CABLES2	ZNF528	PITPNA
VARS2	DEPDC4	FAM131A		TOR3A	RPS10P7	LRRC1	NAALADL1	MLXIP	RAP2C	KLHL7	LOC101928973	DPY19L2P3	KCTD20	DOT1L	UCK1	TRIM62	ELOVL4	RNF20	NOTCH2	JUP	DIMT1	SIRT3	LINC00908	PCBP1-AS1	ZNF440	LAP3
TXNL4B	SRRM1	TUB		NME2	PF4V1	TREM1	OOEP	CD48	TMEM79	APPL1	SNHG10	AGPAT2	CASP12	MYO9B	SPACA6P-AS	KCNC2	CYP24A1	ZNF579	PXDN	EHD1	RHOV	RBM18	STAG3L2	DFFB	SUCO	PIK3R2
TUBG1	GABPB1	CFH		BATF3	RABEP2	KANK2	ZNF444	TTYH3	BIN3-IT1	UBLCP1	RUNDC3A-AS1	MIRLET7DHG	LOC101927755	TOR2A	NOP56	STXBP5	DLEC1	LINC00514	ISOC1	MYL7	DEDD	ANKRD36BP2	LOC102724094	TMEM8B	ZNF280B	FMNL1
KAT14	KDM3A	ARHGDIG		EDEM2	GOLGA8N	GRAMD1B	LOC100287497	SRC	GDNF-AS1	FBXW7	LOC401320	SLA	DSG3	ARGFX	LNP1	PI4KA	MYRIP	ZC3H4	P3H3	SOAT2	GNPDA1	TOPORS-AS1	TMEM245	RARA	ZNF793	ADIPOR1
MESP2	FLVCR1	NCS1		KIF1C	LINC00475	WWTR1	DPP10-AS1	TBC1D10A	SMCO1	EXOC6	ZNF573	DIRC3	ZNF274	BMF	RFC2	EPHA5-AS1	FAM83H-AS1	CASC3	IL18R1	BCAT2	SENP3	AKIP1	UCHL3	ZEB1-AS1	MAP4K5	CAPNS1
C19orf43	EFCAB13	PLEC		PLPP5	TMED7	HSF2BP	ATHL1	SLC41A3	RWDD3	C5orf28	CBWD5	COL17A1	FRRS1L	EXD3	NXN	FAM168A	BAIAP3	SNX11	CYSLTR2	PPFIBP1	BABAM1	PCGF1	SLC7A6OS	SAC3D1	WBP4	RPP25L
SH3BGRL3	SAAL1	LOC388882		LOC101928674	GFPT1	TLN1	SYDE2	FCGR2B	ANKMY2	TMEM260	ZNF234	RPH3AL	ERCC-00046	DYNC1LI1	SMARCB1	ATP9B	LRRC23	LAX1	IDUA	CCDC120	HAX1	LANCL1-AS1	RRH	LINC01003	ICE1	PQLC2
PGD	KHDRBS1	RUBCN		TBC1D17	PLA1A	ODF3L1	LOC105377348	ADARB1	PODNL1	PRIMPOL	FAM122C	SULT1B1	KLHL11	MCM3AP-AS1	PRPF31	CMIP	NEK5	ZBTB40	ATE1-AS1	DLX3	KLHDC3	CSTF3-AS1	HSD17B4	ST3GAL4-AS1	C16orf87	MARCH2
TRIP4	CSE1L	KLHL22		OR2A4	CLCN3	FHIT	LOC101929194	PLEKHM2	LINC01006	AFTPH	COL7A1	BTNL8	ANKRD17	ANKRD23	NT5DC2	SLC35F4	TMEM155	ATG4B	ADA	LRRC75B	LOC102723769	KDM8	RPSA	RIC8B	LATS1	ARHGEF1
ARF5	LOC102724708	NCOA1		SHC1	RRS1-AS1	PDK4	DPPA5	RNF123	GVQW2	SLC25A46	TTC3P1	SRRD	SUPT7L	HCFC1	CPSF4	IGSF8	SNTG2	STARD3NL	CTDSPL	ECSCR	LOC554206	ZNF622	EEF1E1	LOC102724927	DCP2	STRADB
TAF15	TTF2	THTPA		TPRG1L	CA5BP1	TMEM214	ZNF202	RBM48	GRXCR1	DPH3	SDCCAG8	PLLP	LOC101929717	PDCD7	ANGPT4	EZH1	LINC00463	PPP2R2D	TPT1	GUSB	RASL10A	KRBA1	ZNF592	TRPC3	TFAM	ALG12
TRIM16	FAM98B	MYL5		PREB	YIPF5	SAMD9L	LOC375196	CEP104	TLDC1	STX17	EIF2AK3	LAIR1	PLD4	LOC285074	BLMH	KCNA6	B9D1	ASIC4	RAB23	RGS13	IL20RA	LINC00920	SPDYA	LOC100506730	ZNF28	TMED1
TRUB2	ZSCAN12	NDFIP1		VPREB3	ALS2	ZNF365	ZNF550	C2orf76	CTNNB1	PLAC8L1	NXNL2	ZNF460	KRT8P41	SAFB	RBBP9	TMSB10	ANO2	TSG1	LINC01116	CCDC163P	IDH3B	C17orf98	LINC01226	ZFP14	OTUD3	NFS1
MRPL22	ARL6IP6	LINC01166		PYCR1	UQCRB	PSD4	TCEA1	DHRS7	LDLRAD3	ZNF451	MSS51	ZDHHC8	VPS35	PAPD7	SAE1	SERP2	SYNGAP1	NAP1L4	LOC728730	SMIM1	WDR5	CACNA1S	ZFAND6	SPAST	POC1B	ARHGEF18
ISY1	FANCL	DDX49		BET1L	DNM1P46	IRF2	ARL11	HTRA2	TMEM237	RNF170	NFAM1	RIN3	CPNE3	CCDC85C	CHCHD3	LRRC7	LRRC73	BCL7B	PEG10	ANKRD36BP1	NOA1	LOC728024	PDE12	FSIP1	ZC3H8	DUSP23
POLD2	ZNF549	INPP5K		MYADM	IL12B	CCND3	NDUFAF7	MAP7D1	FLJ42627	ACADM	FLJ46906	CSMD1	PICALM	SNX22	DANCR	BORCS5	SPATA4	PFDN2	KDELC2	SNAI3-AS1	CCDC134	RIMS4	IARS2	DUS3L	NUP54	MUL1
UBTF	DERA	MMP3		ST6GALNAC6	UHRF1BP1	FAM151B	DR1	SPIRE1	DCLK3	CHUK	ZFP36L1	CYP2C18	FGD5-AS1	METTL2A	DIDO1	NYAP1	CCNO	PABPN1	LOXL4	UGT2B7	DIAPH1	TRPM8	MIR644A	NTRK1	ZBTB1	ABHD12
SIRT5	NR2C2	SPTBN1		CLN8	MCFD2	TNFRSF1A	EMB	TRIM52-AS1	CD7	CAMSAP2	CEP63	GCC1	CXorf21	MSL1	FKBP3	NR2E3	MAEL	RNASEH1	FGF5	CD300E	TNFSF11	ZNF200	MAFG-AS1	C5orf30	MAPK6	TM2D2
HHATL	EXOSC8	PILRA		EIF2B4	LINC01111	SLC10A3	PPRC1	AREL1	EID1	EIF4G3	CYP2C8	DSC1	LINC00158	RNU4ATAC	KCNH6	HSF4	GLYATL1	KDM5C	LOC101927230	GP1BA	CSTF1	CHI3L2	HACD3	FBRSL1	ASUN	TNIP2
TRIM26	INTS2	ARHGEF37		RNASEK-C17orf49	BET1	SLC48A1	ANO7	ZBTB45	MSL3	SLF2	CLCC1	GLCE	LINC01098	FLJ10038	GTPBP3	ZNF213	CCDC153	ADGRA1-AS1	KANK3	RMND1	NDUFAF4	LOC102724312	RNF145	TMEM107	ICK	DUS2
DDX39B-AS1	SPATA5	LINC01138		SRPRA	PANK1	CRTAP	APOBEC3B-AS1	TRAFD1	ETV6	AGPS	TRAPPC6B	IFNAR2	MKRN7P	PANX1	GTF2I	ZNF415	TRPC6	RAF1	TSPAN12	TYRO3	SDHAF2	NSMAF	TMSB4X	ROBO1	PTPN4	PPP1R7
OGG1	NBPF25P	DDO		TOMM7	NSUN5P2	CTSL	ZBTB24	HADHA	KLF3	SMARCA1	LOC283299	TMEM63A	EIF2B5-AS1	NFKBIL1	CDKN2AIPNL	TTBK1	STPG1	POLR2G	DAPP1	ALOX15B	PPM1G	BTBD1	TEKT3	LINC00441	MATR3	AHSA1
TTL	KNOP1	SNX21		TMEM165	GPR87	FAM19A3	TBC1D1	LOC101928812	ZNF362	BROX	WDR19	IGSF23	SNRNP27	PRPSAP2	SLX4IP	KCNA2	SLC19A1	STRADA	IAH1	TOR4A	TIMM17B	FBXL22	TIMM17A	C20orf194	PIKFYVE	DDRGK1
TTPAL	DSN1	HCRTR2		MYL12A	ERICH5	QSOX1	LRRC8E	TCTN3	SGPL1	EIF2AK2	ZNF420	SERPINB12	GTF2B	PHF21A	NME4	CAPN14	TTLL10	BAG6	C15orf61	ASPDH	ZNF282	B3GALT4	ETF1	HOXD4	MYO6	ABCD1
CMTR1	C1orf35	PPP1R9B		WDR1	RABGGTB	HERPUD1	LINC00337	NBAS	PPM1D	IMPA1	LINC00550	DHRS1	RORA-AS1	SMA4	CHST10	ZCCHC2	ANKMY1	NBAT1	CMTM3	ACY3	ACOT13	ZNF599	USP32	ZXDC	YES1	ASB6
SRSF9	RNF44	ADCK2		MAFG	ARFGAP3	AVPI1	ZNF44	ATN1	KANSL3	LOC101929057	AKAP8L	SDF2L1	ACR	PCCA	LAS1L	GGN	WDPCP	UBXN1	GPR183	KCNA7	MAP2K1	SEC22A	C1orf101	PPFIA3	LOC101928437	MRPL2
NDUFS3	LOC105376306	ERC1		TMEM238	SCX	CAMK2D	P2RX2	EEF1AKMT1	RAB28	GNA13	LINC00547	ITGAM		MED12	SERBP1	FAM182B	DUSP18	WASH3P	SOAT1	PMS2P5	ERAL1	CHSY1	LOC400927	CPB2-AS1	ORC3	BATF2
SF3B5	ZNF530	USP12-AS2		LINC00637	SRP54	MFAP5	UAP1L1	MTFR1L	SMIM7	FRS2	ARRDC3-AS1	ASL		ZNF76	COPS7B	LAMB2P1	PLA2G1B	LOC101927394	TBX4	CA5A	POLR2F	SMU1	LOC101928445	PPP1R18	PTBP3	AP2S1
LINC01549	FAM117B	NECAP1		APCDD1L	C1GALT1C1	CASP7	PRR12	SLC26A4	SETMAR	BNIP2	MID1	LOC100288152		FAM149B1	GTF2H4	EVI5L	PRR18	PKD1P1	SOWAHC	TMEM51	PIP5KL1	TMEM242	SFT2D1	GALNT9	ZNF570	FRMD8
DDA1	CYP2R1	LINC01338		GABARAPL1	CALU	TRAK2	EPHA1	SLC26A1	DTWD1	SPRTN	RSBN1	AIM1L		SMARCA4	RNF126	CCSAP	ARL4A	AGBL5-AS1	PLAC1	FAM118A	YIF1B	PCAT5	BHLHE40-AS1	C11orf95	BRIX1	ITPKC
INAFM2	CHTF18	MZT2A		ACTR8	RAP1A	LINC01270	LINC00540	ZNF275	METTL6	SLAIN2	LOC101928510	MIR194-2HG		DYRK2	KCP	LINC00581	C10orf111	CHKB	FARP1	SLC25A26	SNORA18	MARK4	NR5A1	B4GALNT4	CDC5L	SURF1
SMARCAL1	MGME1	ABCA9		POFUT2	ZNF805	TMED3	RAB39A	PIK3IP1-AS1	CMTM5	TXNDC9	TSTD3	LMBRD2		SOX12	C15orf41	PLEKHH3	PER3	GNB1	FHL3	PACSIN2	ADRM1	PTPRQ	TTC22	ZNF423	TOM1L1	MRPL53
TRIM41	TAF1A	SECTM1		RAB13	ZMPSTE24	VWA5A	RPL22L1	USP30	DPY19L1P1	UFM1	FKRP	ZNF692		ZNF77	EGLN1	LRFN2	KCNK13	COPS3	RBM43	GSTM4	FTSJ1	HCCS	SLC30A6	GRM6	RECQL	GRAMD4
USP5	ANP32A	FBXO25		QPRT	MKLN1-AS	ENG	TBCE	TMEM222	PVRL3-AS1	APBB2	C1orf220	SLC30A8		FRAT1	SLC44A2	ABCA3	SIX3-AS1	GTF2H2B	FBXO8	PDZD3	APTX	UPP2	NIP7	EVL	AMMECR1	DHRS7B
LOC283856	TENM3	CDC37L1-AS1		GLA	EXT1	HSD17B14	RHOT2	CANT1	KDELC1	TESPA1	LOC100134868	FUK		RAD54L2	TTC28-AS1	RAB40B	LINC00271	MAU2	NSUN3	GALT	MTX1	HYDIN2	CDV3	PRR14	NOL10	COA3
ENSA	POLE	RRAGB		TPRA1	IL21R	TICAM1	TOP3B	IGFL2	C4orf3	WDR35	ZNF502	TMEM234		SSBP3	FBXO46	SSH2	MGARP	USP7	DIRC1	LOC100506746	BSG	SPATS1	ACKR2	CAMSAP1	DHX36	TSTA3
TMEM126A	SAP30	MGAT5		SHQ1	PURA	SFT2D2	HSPD1	KLHDC10	ZSCAN30	RABL3	PPEF2	NPHS1		CRTC1	HDAC3	CLIP2	ZDHHC11	EP300-AS1	FGGY	UPB1	MRPL37	KY	NHSL2	RBFOX2	SKIV2L2	HAGH
U2AF2	FRG1CP	SPTAN1		LOC101929882	C1orf228	SPR	MYCNOS	TMEM131	KRBOX4	TRMT10A	TADA1	LOC440173		RBBP4	RAB30-AS1	PACS2	RAX	ZNF746	ZNF667-AS1	NFKBIA	PEX19	PCDHGB4	RNF115	LOC220729	FAM161A	PNPLA2
WDR6	PROCA1	HECTD3		COX17	GALNT2	PKIG	CCDC117	FAM69B	PACRGL	FAM206A	IL10	GIP		NUDT16	DUT	OR5B12	ERMN	SF3B2	ADAMTSL4	PLSCR5	DRAP1	LOC101929445	LINC01585	KATNAL1	C12orf29	IRX6
FIZ1	GMEB2	ZFYVE28		GM2A	VPS41	ST5	ZSCAN32	MSN	RSPRY1	OSBPL9	TUBE1	CPA2		RP9	LOC100132356	TCEANC	CCDC28A	YWHAZ	NEMP2	GJB3	AP2B1	BRPF3	LTA	RBM4B	ACTR6	LAMTOR1
C7orf50	USP12	PNMA5		MICALL2	SLC25A32	MCF2L-AS1	RPF2	ERCC1	LOC101928617	ANKRD13C	LOC101928565	RNPEPL1		ZBTB8A	ILF3	ACYP1	LOC101928907	XPO6	ADPRM	LOC100996579	COA4	OTOR	TRMT6	BRWD1	GPBP1	RBMS3-AS3
DECR2	AGBL5	SLC9A6		KCTD2	TM7SF3	RAMP1	NLRP9	DLG5	VTRNA2-1	PJA2	SPAG9	ZBTB49		EP400	VPS33A	ZMIZ2	FBF1	LOC339975	LENG1	INVS	MRPS26	FLJ26850	GOSR1	DENND2A	OPA1	ARHGAP1
GTF3C6	FOXL1	ZNF575		COG8	LOC102723780	KCTD16	RIPK2	COG1	TP53BP2	MFN1	FOXO3B	PNCK		YY1AP1	FSCN1	PYGB	TMEM72	YTHDF1	MOCS2	TEPP	FN3K	SLC9A5	LOC105379143	FAH	ZBTB44	EMC7
TMEM261	ABHD17B	RNF208		RHBDF2	CEPT1	SUMF1	SNHG3	TBC1D10B	ESD	COG3	ORAOV1	CIDEC		TSPAN14	HDHD2	LOC101928053	GALNS	PDIA2	ATG2A	FMO2	NDUFB9	LRRC39	MEMO1	CCDC17	YOD1	NUDT17
FCRLA	SPIN4	FAM134A		SYPL1	NBEAL2	LOC100129973	ANKRD35	CCM2	UCP3	THAP10	LOC100132077	LINC00654		ADGRA3	DCAF16	GPLD1	CCDC85B	POMK	AMOTL1	SPAG5-AS1	ATP5J2	GJD4	DUXA	RFPL3S	ZNF616	AP2M1
PPP2R1A	YEATS4	BLOC1S1-RDH5		UPK1B	KDSR	PVR	PROM2	AIP	SDHAP1	ASCC3	ZNF606	SNHG12		CERK	FUT10	ZBTB46	AIPL1	YWHAQ	SENCR	MLXIPL	SLC25A5	CTXN3	PAGR1	IFRD1	FAM133DP	DSTNP2
RPSAP9	ZNF562	AP5Z1		NCKIPSD	MT-TA	CA13	TATDN3	GABARAPL2	ANKHD1	TTC32	ZNF347	LRRC66		DRP2	ZNF837	FSTL4	ANKRD54	PRPF8	BID	SUCLG2	UTP4	MEOX2-AS1	FLJ45079	LOC400940	MAP3K7	MED11
CENPT	LOC100130691	GPR26		VIMP	MTRR	TCEAL3	EPT1	LINC01556	FFAR4	VPS4B	LINC00574	ZNRF3-AS1		PTPN1	KPTN	TNK2	B3GALT5-AS1	RAD1	PDCD4	PRRG2	UQCRFS1	CCL11	BCL2L10	TMEM132E	INSIG2	GS1-124K5.4
LOC105371743	RBM12	IFI27		SSU72	DPH6-AS1	APOL2	CCDC9	LOC101928098	ARID1B	APOOL	NFRKB	KLK1		MAP3K3	COX10	HPCA	CC2D2A	USP22	RNF121	LOC148709	TRAP1	PRG4	MRPS35	MIR762HG	PAPD4	DHDDS
PTOV1	PTPRG-AS1	BEST1		PIAS3	LINC01447	C1orf115	ZNF577	MAGED1	FAM20B	WWP1	PHTF1	SDHA		ZNF609	SRRT	KCTD7	NPHP1	RFX8	LINC00595	ZXDA	HERC2	NEDD8-MDP1	METTL12	FZD10-AS1	SPRED1	NUCB1
C22orf39	ARID2	RNF187		SLC5A5	ATP8B2	PSMB8	TIMM8A	MBD1	PRTFDC1	GTF2A1	ZFP30	GOLM1		ULK1	USP54	RBSN	CPLX3	LOC150776	THNSL2	RREB1	LCMT1	CHRNG	PPP1R15B	CYTH1	LOC101928979	LINC00999
NELFCD	DLG3	SORT1		GGA1	DTD2	ARSJ	BMPR1A	STX8	MTERF4	ECHDC1	CKMT2-AS1	HSPG2		LOC171391	CHCHD5	MORN4	BBS5	ROPN1	C1orf229	FES	SMCR8	TLR9	NGLY1	TACC2	SRSF10	NDUFA9
LGALS8-AS1	GJC3	KCNC4-AS1		FAAP100	LOC105374988	WFS1	NT5C	PXMP2	C10orf128	DNAJC13	TUBGCP3	HOXC11		TAF5L	DTYMK	FAM160A2	BTBD17	CS	ZHX2	GALM	ATAD3B	ATP2A2	RUFY1	MIR325HG	TDRD3	ZNF524
NUBP1	FRG1	MEGF8		RHOG	IGSF9B	FAM129B	CCDC57	TCF25	TUBGCP4	ARL14EP	ZNF564	HPGDS		RNF25	EXOSC10	RGAG4	ACVR1C		ZNF777	TBC1D22A	ABCF1	EIF2B2	RAMP3	LIPE-AS1	ATP6AP1L	NDUFA8
DCXR	SCARNA12	SLC25A44		CMTM4	GRIN3B	DISP1	FKBP4	DCAF5	LINC01566	SNORA50C	ZNF214	THRIL		WRAP73	CNNM3	CORO1A	CETN2		TSC22D3	DEFB1	SLC39A1	LOC105370792	DPY30	ZNF2	LRRC8B	PITPNA-AS1
PIGM	GABPB1-AS1	FRMPD1		KLHL36	LOC102724691	PIK3AP1	RYBP	CIZ1	PSEN1	PLEKHA1	NCOA3	TMCO4		SUGP1	ERF	DLG4	SMPD2		COL6A6	RFNG	MRPL20	PITHD1	PTPN6	ULK3	NR2C1	FLCN
C12orf43	PROSER1	SMDT1		PNMT	OXGR1	ATP1A1	NSD1	BTN2A1	ZBP1	DDX3Y	INTU	CDK15		CCDC130	ADSS	GAL3ST4	DYRK3		ALS2CL	P2RX1	PCDHB18P	PLA2G4D	LOC101927282	TUBGCP6	TPP2	ERLIN2
PIGC	RBM12B	TRIO		APH1A	FGD5P1	EHD3	ZNF134	R3HCC1	LINC00640	CDNF	CCDC142	ISX		KMT2B	NELFA	CLPB	ASB13		IMPAD1	HEBP1	STIP1	SKP1P2	TTLL6	INPP4A	ING3	SCAMP3
COPS6	MGA	RFK		SWI5	AQP6	KIFC3	NTAN1	GEMIN8	GAPT	AGPAT5	GK5	TEP1		IKZF4	XYLB	SAMD14	TMEM116		MFAP2	VILL	PSMB6	MYHAS	COG2	TP53AIP1	KLHL15	CISD1
PSMF1	GIGYF1	COMTD1		MED18	GTF2H1	DCAF6	GID4	MXRA7	IAPP	SUB1	KIAA0232	HLA-DMB		CDK8	KDM4B	LRRC26	CFAP36		HSPA12B	BPHL	UPF1	RN7SL1	LOC102724360	TTC41P	ASXL2	C2orf42
MTOR	KYAT3	WSB2		UBAC2	PEX2	SLC44A1	HACL1	ATP10A	AP3M1	FAM208B	NFYC-AS1	LIPH		TRAF3IP2-AS1	TRABD	MADD	STAC2		C8orf37-AS1	LYL1	ACAA2	MTVR2	LOC100506497	DISP3	INTS6	SMYD3
SSNA1	SATB2	LSP1		BAHD1	LINC00346	HYKK	SCGB3A2	RNF185	CCDC144A	UTP14C	EIF4E3	OTC		UBR7	ADCY3	C1QL4	RRNAD1		TDRD10	KIF13B	STOML2	MT-TR	SPTSSA	LOC284950	VRK2	ATP6V1F
PDIA3	UBXN7	HID1		YIPF4	TNRC6C-AS1	MKX	LARP1B	TRO	DYRK4	PCNX4	USF3	ATP2C2		LTBP4	PSMB7	SMARCC2	RIDA		CLMP	ANKDD1B	PTCH2	LOC101928659	ZNF830	CLIP3	RBM26	LINC01431
GPS1	ZNF607	GPR37L1		LOC101927100	SYAP1	HEXB	PPIP5K1	C19orf12	RPRD1B	LIN7C	RBM4	AKR1C4		DDX51	BMS1P20	C18orf32	CLEC19A		SNRPN	ITIH1	COQ5	LINC01266	RAB5A	MAP4K4	SF3B1	GBE1
CSNK1G1	RLN1	ALOX12B		C14orf119	ATP6V1A	PLCD3	USP43	AP2A2	PROSER2-AS1	UHMK1	VEZF1	PHF10		ZFP64	UMPS	DLGAP3	RSPH3		SGPP1	NTF4	COMMD7	OTOF	LOC102546298	IL10RA	MRPL42	ELK1
REPS1	CCDC174	ANKRD55		SUN1	PIGN	PRDM11	LOC100506083	NINJ2	LRRC36	MFSD8	ZNF514	FLJ22763		TRRAP	XRCC1	HSD17B8	LOC644936		FBXL7	GFI1B	BCKDK	GPR156	CNBD2	TMEM57	NPM1	BRE
COX16	CBX5	SIN3B		DDOST	NUP98	PHLDA1	MAPKAPK5-AS1	RING1	KISS1	ZNF529	TRPV1	TBXAS1		ASB3	HIST1H2BH	ZXDB	TTC7A		TMLHE	ZNF783	TESC	ASB11	LOC101929054	ZNF789	MPP7	TRMT61A
HGS	NFATC2IP	KIF3B		PABPC4	MAMDC2-AS1	ZHX3	SDHAF4	TBCCD1	HP1BP3	MINPP1	SPN	KIF16B		ZKSCAN2	LOC105373609	CNPPD1	LOC339803		SEC23A	IL1RL1	HMG20B	AMPD1	NRDE2	DMWD	ZNF24	AGPAT1
CCDC88B	EFL1	RAB6C-AS1		CRADD	RAP1B	ITM2B	GPN3	AP1M1	PRDM4	ZNHIT6	LINC00276	SLC11A2		VPS37D	SGF29	ASTN2	RHPN1		HADH	GPR39	LACTB2-AS1	LINC01121	ZNF330	ACAP3	ZBTB21	PIGT
DDX56	COPG2	TBC1D25		MT-TD	KCNC3	IL13RA1	PLIN2	NAA60	LINC01396	UBA5	TCTN2	CD28		BRPF1	HPRT1	OXCT1-AS1	C2orf81		PHYKPL	RXRA	PEBP1	MED29	COX18	LOXL3	ZNF485	B3GALT6
ILKAP	ZNF587	AMFR		FAM98A	CLTC	GAS6	DAZAP1	UBE2J2	TAF7	BLOC1S6	C3orf33	DNASE1		SCUBE1	NUP88	ZDHHC9	SYTL3		LOC102723824	LOC101930010	EIF6	MUSTN1	WDR11	LINC01586	ZNF761	GRINA
MEN1	RBM11	GPT2		LOC101928303	CABP5	PAQR7	SPINK13	ZNF672	FAM110D	SDHAF3	LINC00670	TFF2		MTA2	XRCC5	SH3PXD2B	PIH1D3		SGCE	TMPRSS13	EIF3B	HLA-F	PLK5	PLXNA1	EXTL2	RHBDD3
NUBP2	MGEA5	BTBD9		SKIV2L	PPM1F	ITGB6	ALPPL2	TBC1D20	RCOR3	FAM13B	KRI1	LINC01589		SPATS2	C19orf48	HES7	ORAI2		MCEE	FTCDNL1	MAPKAPK5	QRICH2	CDK13	INTS12	MTIF2	ACAD10
ACTB	ZNF22	ADGRL1		PKN1	WASL	SLC44A3	OTUD4	FAM120B	GPALPP1	SLC39A6	LOC102546294	CAPN5		PARP2	DHX9	PLCH2	LRRC71		H6PD	HNF1A-AS1	GCSH	STK25	LINC00941	MAPK11	ZC3H15	RAB7A
UQCRC1	AKR1E2	LOC143666		DNASE1L1	ABTB1	RCVRN	CLN6	FKBP15	TSPAN6	ASNSD1	DCDC1	CCL15		ZNF16	CWF19L1	IRGQ	KIF6		2009-09-01	SDR16C5	MPG	C12orf57	SENP2	KIAA1549	THAP1	AP1S1
NKIRAS2	H2AFZ	GPR137B		FAM57A	ZNF541	C19orf38	INO80C	SLC25A23	LINC01277	HSD17B12	GPATCH2L	LINC00626		HDAC6	ANGEL1	PIP4K2B	WDR66		SYT8	SLC12A9	CCT7	CPNE6	DAZL	PLEKHO1	LINC01602	AUP1
PRPF6	ZNF286A	DNAH8		PELO	GZMA	PLXNB2	ARF4-AS1	CYTH3	SCIMP	PTPRK	LILRA6	ERVFRD-1		CTTNBP2NL	LOC105371849	DIP2C	TMEM50B		CRTAM	COLGALT1	C16orf13	DUSP27	DUSP3	RPIA	ZNF404	WTIP
SLC22A1	PAXIP1	SLC27A1		CTU1	COPS5	ZBTB4	GNPNAT1	ABHD17A	WDR41	MED23	SLC12A7	CTB-178M22.2		TCFL5	HAUS2	DNLZ	BORCS6		LOC105377621	RINL	VPS52	RPL23AP87	GSPT2	C7orf26	PDS5A	PRDX4
ATP5J2-PTCD1	CDK5RAP2	BEAN1		GRPEL1	CLINT1	RIPK1	STX16	VPS53	LZTS2	AASDHPPT	KIAA0907	SLC14A1		YLPM1	SUMO2	LDOC1L	SAPCD1-AS1		SORBS3	TRIOBP	WBSCR16	LINC00703	ME2	LOC100506472	ZNF233	SPCS1
DHX8	CCDC144NL-AS1	DIRC2		CHRNA9	NEK10	MR1	CTDP1	ST3GAL2	LINC00518	CGGBP1	UVSSA	SGK2		TBC1D7	TNPO3	BOLA3-AS1	FGFBP2		ARHGAP22	C1orf210	EIF3K	COL10A1	STUB1	CLCN6	WDR43	UFSP1
MIR924HG	LRR1	SYT9		DNPEP	HDDC2	SLC50A1	CERS3	FBXW11	LOC101928042	F2RL3	ADAL	VSIG4		SRSF5	SMC1A	HRAS	MORN5		GPR20	SLC36A2	NSUN2	STEAP4	RDH11	RASSF1	NFYB	MBOAT7
SRD5A3-AS1	C5orf34	SRGAP2		SPIN1	LCA5L	LMBRD1	C2orf49	POU2AF1	LINC01037	ATG5	PIWIL2	HIF1AN		AKR7L	GRB10	BTBD3	IFT22		LINC00842	HPS1	ZFYVE21	PIK3R6	HCG23	GPATCH11	FASTKD3	SHARPIN
UBE2N	NUP205	LINC00364		DNAJA3	FTO-IT1	LOC100506125	NRBF2	ADD1	BVES-AS1	SMIM8	ENGASE	CSNK1A1L		IP6K2	DAXX	AAK1	PPP1R42		KRT10	PROZ	TXN	ABHD1	SERPINB9P1	ELMOD3	TARS	DNAJB2
GLYR1	TTF1	ZZEF1		OTUD7B	TLR6	TRAM2	ZNF490	NISCH	HSPB11	DHX40	CREBZF	CASC16		PHF8	RNF34	CFD	CHKA		2008-09-01	PAK4	TSR2	KCNIP4-IT1	ACCS	LOC644285	TNPO1	COX20
LINC01420	HPF1	MAN2A2		ASPG	SSR1	TMEM179B	TMEM125	ZNF384	PWRN3	TCEAL9	PSMA3-AS1	GPR35		FOXK2	TTI1	TULP4	SLC7A1		PLA2G5	WFDC1	NDUFS5	FBXL5	CCDC74A	PXT1	ELMOD2	CDIPT
GBAP1	MT-TH	C16orf89		WDR45B	DSTYK	TPCN1	PPID	NAA38	SCTR	C1D	LOC101928844	USP46-AS1		JPX	NIF3L1	PER2	CCDC28B		JMJD1C-AS1	TTC12	BTBD18	COL20A1	MRPL32	MFSD9	ZBED5	NF2
LIN28B-AS1	SCAF4	JUN		COPB2	PCYOX1	DPP7	KCNMB4	PROSC	NCK2	SPATA8	LOC100506860	UGT2B17		SCRIB	ALG6	AMN1	XYLT1		GPSM3	RAB3D	OAZ2	LOC101927354	WNK1	BAIAP2-AS1	TIGD7	MT-CO3
FAM127B	NAE1	NEBL-AS1		EEF1B2	CUL4A	NGF	ANAPC1	YIPF7	TBC1D5	ITGB1	ZUFSP	LOC101927132		C11orf91	NHEJ1	MAST2	BBS2		TBX2-AS1	FAM83A	HYOU1	FTH1P3	FOXJ3	NCOA6	KLRA1P	ASPRV1
MAGEF1	PFDN4	DSCAM		PDHB	ATP6V1B1-AS1	TSPAN9	DUSP16	ZNF205	TLR10	UGCG	FFAR2	IFNGR1		FAM178B	GS1-124K5.11	KBTBD6	DCUN1D2		RALB	LOC101928150	RPL26L1	FATE1	LINC01590	MTMR9	POT1	ZDHHC3
MED24	SECISBP2	MAP1LC3A		DEXI	PEX13	KIAA1671	LOC101928254	GABARAP	CYP26C1	MEF2A	LOC100289495	MLN		SNORD38A	PGAP2	ABHD17C	C7orf57		IRS1	ACOT12	NDUFAB1	LOC102724450	FAM104B	PRSS27	FGFR1OP	RIC8A
KCTD21-AS1	TOE1	TMUB1		SLC39A7	CNIH1	SARAF	RPUSD4	ABHD16A	ADAM17	PPP1CB	ANKS3	TMEM94		PPP2R5D	TMEM161A	HMX2	LOC100996455		HTR1F	IL36G	ZP3	BRE-AS1	TMEM33	IQSEC1	ZNF33B	PPME1
TADA3	TRMT10B	ARL8A		DDT	TOR1AIP2	LTBP3	NOB1	PKD2L1	CYP20A1	VPS13B	LOC101927973	MPPE1		KMT2D	NUP62	TRIM35	PTRH1		LOC102724064	PSMD5-AS1	FAAP20	MAFK	LOC105369431	C16orf52	OSGIN2	TMEM134
LINC00943	LOC101928279	MYO1F		ABCA7	MFSD14B	RRBP1	KIF9-AS1	SLC22A18AS	BZW1	ACBD5	RPS18P9	C3orf52		ZNF625	HNRNPC	BEX2	KIAA2012		ALDH1L1	TMEM183B	ATP5H	BANCR	WASIR2	SFI1	SWAP70	FAM234A
CFL1	TMA16	RGAG1		PLPP2	C5orf15	TMEM109	FCHSD1	NXT1	PPA2	MTRF1L	CBARP	GSAP		DBH-AS1	APEX1	SMIM13	KIAA0556		TAL1	LY75	SNRPC	KRT40	GPR1-AS	CNOT6L	RNF138P1	P2RX5
UBE2D2	FBXL6	CEP170B		TMEM248	DUSP11	LIMK2	POLR3D	SAP30L	LINC01554	TMEM126B	LOC101929567	MFSD11		SPSB3	PRMT3	CIC	C3orf58		SNX7	CD300C	FASTKD5	SIGLEC1	OR2B6	PNMA1	GNL3	SAFB2
RAB8A	RNF130	MARCH8		GBA2	LRRC52	MORC4	LDB1	SLC25A41	VTRNA1-3	KIAA1429	CXCL11	SCNN1D		BCL9	LINC01023	ZFYVE27	LINC01569		IL17RE	CPB2	TUFM	C14orf178	PDCL3P4	FAM201B	ZMYM5	EMC10
CA7	ABCB7	WNT16		GMPR2	LYPLAL1-AS1	LARP6	URB1-AS1	HSD3B1	KRTAP5-7	PHAX	LOC105376554	MZT2B		FAM219B	TRNAU1AP	PCDHB19P	KCNH5		TARSL2	HRG	DRG1	SERPINB7	LOC100287792	ARHGEF9	CASD1	MRPL55
TGFBRAP1	NBPF3	ABCB6		SERPING1	NAA30	CSTB	C1orf109	ATP6V1B2	DENND6A	COA6	SLC39A12-AS1	GBA		SH2B1	ALG13	TBC1D24	GRIK4		CKAP4	LINC00683	FLOT2	IGFN1	COMMD2	CATSPERG	LOC646214	PCED1A
NFYC	ADNP2	OMD		PEX7	GAPVD1	ITGB1BP1	UTP18	MAGED2	CUL1	SH3BGRL	MSI2	TMEM51-AS1		SNRNP70	TRPM6	DTX3	PCDHA12		NNT	GPR89B	RPP38	EIF2B1	ARHGEF33	DHPS	PCDHAC1	NFYA
YWHAB	SKP2	KHK		FAM73B	PSMC2	GBP5	ATP2A3	PKP1	DCTN6	FLJ30679	LOC101929259	TMIGD3		MTA1	GUSBP5	GIT1	ZDHHC1		LRCH1	FUT8	RNF41	LOC101929229	TMEM235	CDKN1B	PAQR3	TPGS1
NDUFB3	ZNF559	NRBP1		TYK2	LINC01424	MINA	ARHGAP4	RAB5B	TUG1	C5orf51	FLG2	LOC101929231		ATP5L2	CBX1	KRT14	DZANK1		MGC72080	ALDH1L1-AS2	ATP5I	SCARNA5	TTC4	DNAJC9-AS1	B3GALNT2	FUCA2
PRKCSH	BMP2K	NDUFAF3		KLK11	PWAR1	PGPEP1	CRB3	EID2	ANKRD18A	TMEM41B	ASAP1-IT2	LOC283335		ATXN2L	NUP188	PKD1	RHOXF1-AS1		BPGM	NAV2-AS4	SNRPG	IL34	CRK	MSANTD2	ABCE1	TPRN
ZMAT2	RAD52	FBXO31		TMEM61	INTS10	SDF4	ZNF582	GNAS	ABCB4	MTDH	CDK10	LINC00869		DCP1A	RNF31	KIAA0368	CHRNA7		TUSC1	GLUL	EIF3G	TYW1B	B3GALT1	C9orf72	CCDC59	SSR4
TOMM5	PCGF6	BPI		PLIN3	NOXRED1	PPP1R13B	EBPL	PROX1-AS1	CHRM1	NCK1	ZNF23	ADAMDEC1		TP73-AS1	KLHDC4	CD101	SLC18B1		CUX1	TTC38	IMP3	WDR64	ADGRG5	MAP3K14	FAM35A	TMEM138
SCAF1	IRAK1BP1	GNG8		MTFMT	LINC00958	TBC1D2B	EIF1AD	SLC22A6	SMO	SOX30	WDR73	NBR2		ZNF251	SLC35E2B	DIXDC1	ATP2C1		CCDC102A	MS4A10	MAPKAP1	ENAM	MIR1267	ARHGEF7	TAOK1	SIK3
ACBD6	ZNF26	ZNF554		MT-CO1	GFM1	PPP1R3F	SOCS2-AS1	ATXN7L3B	LOC101930071	ARFIP1	OSGEPL1	DFNB59		ACLY	SNRNP40	GPAT4	SMCO4		PKHD1L1	KRT23	NDUFB10	KLF14	2004-05-01	NBPF1	CWC27	RABGGTA
TFDP1	HNRNPH1	RABIF		TSC22D4	COG5	GADD45A	ANKRD27	PRR22	SMCR2	POGLUT1	LINC01087	ADH1C		ZNF532	DROSHA	KIF1B	NFE2		SNRK	PRODH2	MUC4	SLA2	TTC17	LINC00969	RAD21	LKAAEAR1
TRAPPC1	NOM1	WDR7		DOCK2	PLCE1-AS1	LOC100506476	VARS	NPEPPS	SLC6A3	C17orf80	LOC202181	HSD3B2		ENTPD1-AS1	NUP85	SH3BP4	RGL2		TRIM5	C8orf49	ACAD8	LOC100506675	ATP6V1G1	DHH	CUL4B	NFKBIE
FAM32A	THOC5	RPLP0P2		PRDX6	PROC	PLD6	ZNF419	DENND5A	PSMC3IP	MED21	DNAJC11	ANKRD22		LOC101927740	GEMIN5	SLC25A28	RGS9		SSH1	NECAP2	LARP1	MGAT4EP	TBL1X	ZNF236	ZNF816	CTC1
FOXG1	PIK3CD-AS2	LOC100128714		ABI1	HIST1H2BJ	C1orf54	KLF16	C22orf29	SMCR5	TAB2	MED26	LUCAT1		UBE2G2	HNRNPA0	ADAP1	LINC00310		LOC100128494	MUC15	EMC4	NIPAL4	LINC00639	MTMR7	SDAD1	TUBGCP2
ERCC-00096	TTC19	GRIN1		ARMCX2	LOC100506136	SPATA20	EPHB4	GNPAT	KRTAP21-1	MTIF3	KANSL1	HAL		OBSCN	LSM2	LINC01128	TOB1		TTC23	NME6	LOC101927168		UXS1	KLHL42	FBXO30	GOT1
SULT1C2P1	DLEU7	FAM102A		RAB9A	C6orf120	RNF112	LUZP1	IPPK	LOC101928489	UBR1	CNNM4	LCN12		LOC100287846	PSPC1	LOC284395	TRMT12		CLEC14A	TUBAL3	RNF212B		LOC100652758	LOC105373156	CBX3	PTDSS1
ZNF648	SLC38A1	FAM13C		HSCB	SPATA41	ARRB1	PQLC3	COA5	RALGAPA1P1	YTHDF3	LOC101929188	NKAPP1		LINC00311	SUPT16H	CALM1	VGLL4		NEK9	ECI2	GPHA2		SLFNL1-AS1	MAPK12	LOC100506302	NDUFS7
ADAM32	CTTNBP2	PRR34-AS1		MLEC	YWHAEP1	SLC25A20	ATP6V0A2	NKG7	LOC101929284	RNF141	SWT1	PKP3		USP42	PDCD5	KCNF1	TREX1		IRF2BP1	HULC	ATG13		UBE4B	NOL4L	SFR1	DTNBP1
PSMA6	NDC1	VPS26B		LOC654841	CHMP5	HLA-E	DNAJC14	CTBP1	FBXO24	CPD	ZNF30	CPB1		TBC1D26	ZNRD1	TMCC1	LOC100130950		CES1	GIPC3	PSMA2		LOC101929698	GNE	JRKL	MFSD12
DNTTIP1	CTBP2	LCMT2		ZDHHC5	LINC01176	LOC101927752	WDR74	RHCE	2002-09-01	ZBED6	ADAMTS20	ATP13A5-AS1		HTT	TNKS2-AS1	SBF1	TRIM69		CLIC3	LOC100288637	MRPS23		FAM221B	KIAA1755	BPTF	DPP9
CHTOP	TARBP2	DHRS2		DNAJC16	RARS	TAPBPL	CBR3	NBPF20	APOBR	EBLN3	PRKY	ZNF133		GLDN	CLK2	ZKSCAN7	BCAR1		PLEKHN1	LTBR	PDCD6		LOC105377763	SCGB1A1	CETN3	MIEN1
OTUB1	GSTZ1	SCFD2		OTUD1	MRPL33	PRAF2	TFB2M	CIAO1	PPIEL	NCKAP1	LINC01125	ZMIZ1-AS1		CNDP1	MRTO4	LINC00961	GAS2L2		CALCOCO2	PLB1	POLR3A		ARIH1	PCDHGA10	LLPH	ABCC10
UBE2E1	LINC01030	TMEM121		RAD23A	NDUFV2-AS1	SLC22A18	SCARNA2		CTBP1-AS	COPB1	BFSP2-AS1	SNHG20		ARIH2OS	PHF5A	LOC100133315	ARHGAP44		ROBO4	NKX2-8	ANAPC11		LOC101060498	WIZ	GMCL1	TRAPPC2L
PDAP1	HMGN1	B3GNT4		LOC440461	SDCBP	TECPR2	MRPS30		METTL9	TM9SF3	ABCA11P	FUT2		ATG16L2	ESR2	PPP1R2	PEX11A		TSSK3	TMEM256	GALR2		TMED6	STAU2	CCDC125	LOC145783
MZF1-AS1	KDM6A	ENTPD6		SEC13	NLRC5	GLB1	P3H2-AS1		NACAP1	HECTD1	SCAND2P	LOC100134368		KCTD15	ATP5SL	MLX	ANKRD66		PRPH2	ALDH3A2	TMEM60		CORT	JAM3	STRBP	FECH
EDC4	SNORA25	SNHG9		OSBP	ANXA2P2	LAMC1	FTSJ3		LOC102723322	RABEP1	PROSER3	TLR2		SNIP1	IDH1	CTRL	MZF1		ARMCX6	MKNK1	TOMM22		NAPSA	DLEU2	TRMT5	CHMP4B
TMA7	NIFK-AS1	CHRNA2		EFCAB14	POLR2K	SIRT4	CXCL5			LOC100507156	BHMT2	TXNRD2		ZBTB5	C14orf80	RAB6A	FAT1		TARID	FERMT3	ATP5B		DGCR6L	PCSK4	PRKD3	BLOC1S1
SNAPIN	SLC25A40	AKTIP		MAPKAPK2	RPL23AP82	JMJD4	MKRN1			VWA8	ZNF75A	ZFYVE19		SIAH1	GATAD2A	GPR158	NBEAL1		PIGBOS1	CYP2W1	LINC00926		MFAP1	CEP68	WDFY1	POLR2L
MAFTRR	CKAP5	RPTOR		GARS	DHRS9	PCNX3	POLG			VTA1	CDK19	TRIM29		BRD4	KPNB1	LINGO3	PSENEN		ADCY4	MOGS	UBAP2		ATP6V1G3	LINC01560	ZCCHC10	GTPBP2
OGFOD1	GTF3C3	PIP5K1C		SEC23B	HIGD1A	SLC26A11	ATIC			XIAP	ACER2	SLC5A9		RBM15B	GLUD1P7	CSRNP2	OSBPL7		ANKRA2	ARHGAP25	C12orf10		LOC101927619	MTMR4	ZNF461	CTXN2
RTFDC1	NUP50	ASPHD1		DYM	UNC50	WEE2-AS1	MMP25			CHURC1	TOB2	LRRC19		KAT8	CDYL	MOAP1	HDAC11		ACSM2A	TIMM10B	HIF1A-AS1		LOC105374313	UBOX5	VCPKMT	C12orf76
FAM192A	RNGTT	PSME1		UBR4	DLD	TMEM106A	NIPA1			PGM5P2	E2F6	RSG1		WDR20	PATZ1	KCNK15-AS1	PDE6B		GZF1	LOC100130331	LRRC47			LOC101928728	MTMR12	SERF2
LAMTOR5	ACTL6A	SGCB		LINC01621	ERP44	APP	RPSAP58			LVRN	RPS2P32	NAT8		DUSP12	LSM7	FOXK1	MORN3		RARS2	UGT2B11	SLC4A1AP			ASAH2B	USP25	TRIM37
PCED1B-AS1	LINC00900	PPP1R11		CYP8B1	ADAMTS7P1	NAGK	LOC101927668			DPY19L2	RC3H1	HAVCR1		FANCF	SSRP1	STX7	NAV2		THSD1	KIAA2013	TRMT112			LINC00462	MOB1A	RAB5C
RANBP3	TAF3	HEXA-AS1		LRIT3	CPNE7	NMRK1	SH3D21			FAM204A	HIST1H2AE	OR7E47P		ZNF764	ACIN1	MMGT1	TMEM240		NCOR2	LOC100506178	EIF5AL1			IFFO2	ERI2	LOC101928063
PIN1	CCDC61	CAMK2G		DCUN1D3	UAP1	TUBG2	PSMG3			PRSS50	ADRBK2	LOC105376382		DBIL5P	LSM4	SLC12A6	THADA		VWF	OXT	ISCA2			TRAK1	ZNF143	IKBKG
KCNS1	TDP1	OMG		SPATA2	OSCAR	SULF2	CHMP4A			CDC27	LOC494141	BTNL9		CDK5RAP3	TCF20	EPHA10	HYAL3		LINC01192	EBI3	DNAJC17			DDHD2	PAPOLG	SFXN4
NOL9	LOC101928402	DGKQ		TMEM102	LOC102723385	TMEM14A	MTA3			MPPED1	BFSP1	LOC101927550		PIN4P1	RBFA	WDFY3	MCAT		GBP6	APOF	RNF216P1			CLASP1	LACE1	C11orf68
KIAA1683	ZNF773	VPS13D		SLC30A5	CCDC74B	MAP2K5	MAK16			CTR9	ZNF248	ENPP3		WHSC1L1	NCBP1	ZNF565	TMEM129		SNHG7	OBSL1	UBL5			CCDC115	MPHOSPH8	FUZ
LOC101928069	PRSS33	CASK		TM9SF4	LOC103091866	C11orf24	TRIM11			SNX4	HTR3B	CD38		UBE2R2	LINC00624	CCL27	GPR83		ZNF831	SLC13A2	LSM3			MAPK8IP3	PAPD5	ATP4B
MLH1	ZNF137P	MGC15885		SETD3	OXER1	MAN1B1	IDO1			SPG11	KMT2A	LOC441178		LOC100506606	FBXW12	VIP	DPY19L2P2		RCN1	CLIC1	SLC25A19			KAT6B	ZNF782	SLC39A3
SSSCA1-AS1	PPP1CC	MRPS28		TMEM11	RAB3GAP1	MPC2	AKAP8			RWDD4	LOC101927447	TDP2		GATAD2B	FBL	CDH9	C1orf189		APBB1IP	DCP1B	SLC7A10			FAM26D	SLU7	SDHB
LOC102725126	HNRNPH3	CPTP		DSTN	CRYBA2	A1BG	GTF2E1			YME1L1	LOC102724699	ADTRP		ARID1A	LYRM4	LINC00260	CUL9		PML	LRRC63	MRM1			GRIK1-AS1	TOP1	AP1B1
RBX1	GTPBP8	WRNIP1		VKORC1	TEX11	MAP3K5	THOC6			SNX24	ENTPD4	PRH1-TAS2R14		CROCCP2	ZNF689	KIAA0930	FAM171A2		IGFBP1	RHBG	MAPK7			EIF4ENIF1	PPP6R3	GORASP1
TMED4	RNY1	MAGI2		LEMD2	ARL8B	ADAMTS10	RNF4			SEC63	ITIH4	ALDH18A1		CPSF7	CASP2	PTPN23	TEKT2		MBTPS1	TRPV2	NDUFA4			VN1R2	2010-09-01	STARD3
PQBP1	ZNF394	LMTK2		TAF9	PCDHGC3	WIPI1	ASPSCR1			ZNF652	TMEM159	LGALS16		ELP4	TRAIP	TNIP1	ZBED5-AS1		SEC31A	CCR6	PATL1			ADAMTS13	ZNF354B	C6orf203
LOC100130417	HIST1H1E	RMDN3		ESYT2	PQLC2L	C6orf89	CARD11			SMIM15	PSMD4	LOC101927686		AMMECR1L	NUP43	USP11	GDF11		FGF10-AS1	ALDH6A1	NUTF2			MAP3K13	ZNF131	LDOC1
FAM86C1	UBR5	KREMEN2		SDHD	LOC100507487	PIGP	CLK3			KPNA4	HRH4	POFUT1		SART1	TPGS2	RTN3	IFT140		SELPLG	SLC6A19	UQCRH			C15orf59	KRAS	ORMDL3
PFDN1	ZSCAN29	GUK1		BRI3	PTP4A2	GNPTG	HORMAD2-AS1			SPECC1L	TRERF1	ZNF335		TMED10P1	CARM1	DGCR9	DALRD3		HMBOX1	LOC100506639	NOP10			GPHN	PTGER4P2-CDK2AP2P2	RPS19BP1
LOC105371766	ATL2	BRMS1L		AFG3L2	LOC101928794	STIM1	ABO			ADAMTS9-AS1	SMURF2	GPR84		HP09025	E2F4	CDH22	RGS22		SUFU	SNORA61	SLC25A17			SS18L1	VBP1	RUNDC1
DCTN1	QTRT2	OSGEP		MALSU1	PRKAR1A	LRRC29	LOC339862			ZNF140	DENND3	MEP1B		GNLY	C19orf54	CAB39	CMBL		SMAD3	RHAG	CLP1			PJA1	NXT2	IVD
SUPT4H1	ANP32A-IT1	DNAJC5		RIT1	SIGLEC8	NEURL2	SDCCAG3			COPS4	WDR60	PCDHGB7		NGDN	GTF3C5	GPR65	C11orf74		MS4A15	SLC25A1	POLR2E			ITPRIP	HERC4	PPP3R1
NDUFB11	ZFP62	CALCA		FLJ42393	SPTLC1	PPP1R3G	RFX1			SOHLH2	DEPDC7	SLC10A2		CSNK1A1P1	WDR62	VSTM2A-OT1	DNAH9		GIMAP2	PAAF1	C11orf31			PRDM2	DNM1L	LOC100129027
COX15	CCNYL1	NUDCD3		CNPY3	IKBKAP	SAYSD1	LINC00886			RPSAP52	INTS7	LCMT1-AS1		LUC7L	PIAS4	FZD9	WRB		NLRP1	GYPA	LINC01611			ZCCHC14	HOOK3	MAGIX
POLR2J	HNRNPA2B1	MCF2		TMEM184B	STPG2-AS1	ENTPD7	EXOC3			CUL3	BBIP1	TNF		SP2	PRMT1	MAP3K10	IFT43		RAB42	LINC01607	NOLC1			UBXN2B	EIF2A	LETM1
PET100	KLHL17	SRD5A2		GTF3C1	CRISP1	KSR1	AMD1			PTP4A1	DZIP1L	ITGB2		ADAMTSL4-AS1	INPP5B	OTP	BEST4		CUL7	ETFA	THAP8			CORO1C	LOC727896	SLC35B2
RNF5P1	LOC101927045	FIBCD1		RNPEP	GTF2IP7	ATG4A	SLC22A20			DCAF10	LINC01537	LILRB3		TMEM39B	MED17	ZSCAN18	FLYWCH1		HOTTIP	C1GALT1C1L	PARL			UBE2L6	SMAD5	DUSP14
BRK1	LIN54	GSK3A		ERCC-00130		PRCP	SBNO2			GOLGA5	WARS2	LCN2		C1orf174	TSPEAR-AS2	HSDL1	MLLT1		CHRNA6	MED8	PDHA1			NLGN2	SBNO1	YIPF1
ARPC1A	SLC26A6	LOC643355		OTUD5		NINJ1	FAM222B			SPCS3	TIGD1	PDHX		IFT52	CDC23	FIG4	MEGF11		NORAD	UQCC1	WDR61			MEAF6	TATDN1	PICK1
DNAJC8	LOC100507283	LOC102724719		LOC400685		ANKRD52	ZBTB37			PHKB	ASH1L	ADIPOR2		ZNF3	ELAVL1	LOC101929199	RPL23AP7		RAB4A	ALPI	CORO1B			LINC00403	MBD4	GRB2
CSNK2B	ZNF677	ABR		ERLIN1		CCDC8	NAT10			LOC101927588	ACRC	DEGS2		FBXL20	CUTC	LOC644172	CCDC33		P2RY6	HBA2	RPPH1			ING4	TYW3	PGLS
FAM103A1	NUDT21	POMZP3		RTCA		CCDC149	TRMT61B			PTPN11	ZNF75D	FCGR3A		SF3A2	CTCF	RGS12	DOCK8		ZBTB34	KDELR1	SPAG7			KCTD1	CPSF2	RNF216
UBB	SNHG19	NUTM2D		ATG3		BPNT1	FAM159A			ANKHD1-EIF4EBP3	PDXDC2P	GPR82		FRG1BP	KXD1	CHD8	KIAA0100		YPEL5	TMEM41A	SAP18			BTG1	PTPN12	LOC100129534
	HBP1	BTBD10		NUMB		TSKU	FOXR1			MAP2K4	SBF2-AS1	NSUN4		PWRN1	LINC01515	LINC01197	DAPK1		DKFZP434A062	CLEC1B	THAP11			MPRIP	THNSL1	DOHH
	ZNF586	FABP4		GORASP2		SLC38A10	ZNF511			NBPF14	HES1	MMP24		TUSC5	G3BP1	ZNF772	C21orf59		TBX5-AS1	TUBA8	TIMM23			KIAA0430	SLTM	TOLLIP
	KMT5B	PART1		MRPL49		VMP1	ZNF555			ZNF655	METTL2B	S100P		EED	SF3A3	FBXO42	CCDC190		TSC22D2	MAVS	AKR1A1			MKRN3	LINC01024	NDUFB2
	EIF2D	SBF2		CCDC47		YPEL3	ECEL1P2			FRA10AC1	LOC155060	INGX		SFT2D3	TLR8-AS1	FUT3	DLG5-AS1		LRRC41	CD244	SEPHS2			TXNDC16	MIS12	DESI1
	HNRNPR	SKAP1		SMIM20		ARL6IP5	IL17C			ORMDL1	FNBP4	LOC101926911		PAFAH1B1	AAAS	LINC00964	C10orf67		LOC284865	UBE2F	KARS			UNCX	DPY19L3	LRRK1
	DDX55	MGST3		ARMC10		FDX1	SCNN1B			ZCRB1	CFLAR	MUC2		VIM-AS1	PSMB2	KCTD4	LPIN2		HOXA11-AS	ALOX12P2	CAPN15			CACFD1	HP09053	FLOT1
	NLK	GLIS2-AS1		NCOA4		HEXA	MB21D1			BMS1	LINC01002	C19orf33		LIPE	USP39	ATRN	P2RX7		KRT24	LINC00479	SNRPD2			LOC101929645	CCND2	PLEKHB2
	ONECUT1	CHRM5		C5orf45		TRAM2-AS1	RPP40			ACTR2	LOC101928738	GHRL		C19orf45	KHSRP	NAT16	IFT122		HOXB13	KMO	TAF12			NYAP2	RLIM	DYNLT1
	RBM28	CHMP7		MDH1		CHST14	HTATSF1P2			ORC5	BTBD8	LOC101927415		LAG3	TRA2A	FAHD2CP	STK36		PNLIPRP2	CALR	MRPS15			LINC01456	BHLHB9	FBXL18
	NUCKS1	PTPRA		C15orf56		SLC39A11	CHST4			DNAJA1	CYYR1-AS1	TMEM140		ELP5	EHMT1	RFWD2	RIIAD1		AHCYL1	HARS	NDUFS8			VPS45	ATP23	CYHR1
	CELF1	CDK11B		GGCX		TIGD6	MIOS			UBA3	RASSF8-AS1	TAOK3		RPL23AP64	TTC31	ENDOG	IQCH		TG	PROK1	IARS			VHL	GCFC2	ADPRHL2
	NUP50-AS1	VPS39		GOLGA8DP		IL17RC	S100PBP			AFF4	ZNF674-AS1	GABRA2		SCARNA8	PPIA	R3HDM2	LINC00488		LOC643923	TMPRSS6	CAPZB			TRAF6	ZNF322	ANXA7
	DDX20	RRAGA		TRAPPC4		PPARD	LINC00937			BLOC1S2	SH3BP5L	POM121C		ZNF627	RAP2B	DCAF11	FER1L5		SAR1A	PAPSS1	ZNF329			KAT6A	GDAP2	GSR
	LSM6	FTO		ARNT		LIMS2	DDI2			ATAD1	C18orf65	BTBD16		SNX30	LOC100506082	LOC728084	DPCD		F13B	LOC100506314	DDX19A			DNAJC18	MITD1	PDZD11
	POLD1	FCMR		TOMM70		RPS27L	ZNF574			RWDD1	KIAA1328	ITGAL		KCNJ5	PREP	GLE1	KCTD17		LOC340017	C10orf95	FKBP8			VPS37B	DDX18	MAN1B1-AS1
	LRRC70	CCAT1		UBFD1		CYP2U1	FXN			LOC101929234	ZSWIM8-AS1	NR1H4		LOC730202	SMIM10L1	CD8A	CCDC13		TMEM87A	CPN1	MRPS18B			C17orf62	USP24	TXNRD1
	USP6NL	ACTL10		SPG7		PCBD1	TDRD1			CCDC90B	PLAGL2	SNX9		CENPBD1P1	LRRC8D	SIRT6	PEX6		LRMP	GPR108	CLPP			EPC1	ABHD18	COPRS
	SRPK1	GNL1		EIF4A2		P4HB	MIER2			CLDND1	FKBP9	LINC01550		RPAIN	DNMT1	WDR11-AS1	WBSCR27		TCEAL8	MAP2K2	CCDC124			RAET1E-AS1	NAA25	TRAPPC5
	KCTD19	SLC4A3		NMT1		FURIN	HKR1			LINC01544	C2CD2	CASP6		MTX2	LURAP1	RNF146	HIPK1		BMP8B	GCKR	PTPN9			ALG9	APAF1	COPZ1
	PPP4R1	HFE		ARCN1		FAM50B	PIAS2			RANBP9	KCNMB3	ZNF557		LINC01551	POLR3C	SH3GLB2	SCAMP4		GCC2-AS1	MRPS36	ARIH2			RAP1GDS1	NIFK	TOMM40L
	WDR70	NPRL3		METTL23		ACBD4	DMRT1			NUS1	WDR90	B3GNT3		LOC646471	ATG14	LOC100128361	MARCH10		LINC00974	TBX10	TCP1			PLGRKT	RNF168	RABAC1
	FAM122B	LONRF3		ACOT2		HDLBP	ELP2			CAPZA1	TMEM236	LINC01215		CDK16	STK24	ARPC5	LOC100289361		MARCH5	PRR27	LOC100270746			PCSK7	CCDC58	LAMTOR5-AS1
	R3HDM1	RNF11		TMEM9		WBP2	CXorf38			SERPINB10	MBD5	ARL10		NBPF11	ALKBH2	ZYG11B	BBS9		ANGPTL6	POLL	AARS2			LOC102724593	ZCCHC6	SLC25A38
	LOC105376331	CDK5		BFAR		MTHFR	RNF214			RAB21	LOC101928539	LAT2		C2orf68	MRPL30	ADRBK1	OCRL		CHRM2	PRKAR2A-AS1	NDUFA7			MARCH6	UCHL5	RLBP1
	UHRF2	NANOS3		ALDH3A1		ZBTB7A	LOC101928123			MIA3	MED13	S100A9		CDKAL1	NCL	LINC01372	TGM4		DERL2	GCGR	MRPL51			AMIGO1	ZNF791	DDX24
	DHX57	TERF2		ANKUB1		LAPTM4A	CACNA1F			SRP19	LINC01018	DQX1		KANSL2	SCN5A	LOC100506679	ARSA			SELP	TBC1D9B			SH2B2	RIOK2	AHSP
	ANKRD18B	ARHGAP30		ATXN2		SEC61A1	TLE6			LINC00507	AACSP1	MIRLET7BHG		DLGAP4	ZC3H18	SYNRG	C5orf66			RBP3	NEDD8			SFTPA2	RSRC1	INO80B
	H2AFV	C2orf82		FBXO7		ACOX1	GSC			MUC19	CTC-338M12.4	FKBPL		GNAI2	TMEM200C	FBXO34	NPM2			HLA-DRB6	COX5A			TRIM8	LSM8	RNF167
	TRA2B	ADNP-AS1		NFX1		SPRYD7	FBXO28			GTF2H5	ATG2B	FAM83E		LOC645553	USP10	AQP8	COG7			DCTD	LOC101928335			LANCL1	RSL24D1	COX6A1
	MAP3K4	DGKG		C19orf53		PDK2	PHF13			PRO1804	KMT2C	LYPD5		TBPL1	LOC158435	DCTN4	SELK			MBL2	TTC1			BRICD5	ZNF227	HSPA9
	SNORA12	EXT2		HIST1H3D		SRPRB	BEST2			IL1RAPL1	TSPEAR-AS1	VSX1		RBM22	EYA3	HOTS	LOC145694			G6PC	GNA12			ZNF629	GLIDR	TMEM219
	H1FX-AS1	ZNF132		FAF2		RBCK1	ZNF560			PPM1A	KCNQ1-AS1	LOC104968399		ATG4D	DDTL	WDR82	DENND1A			AOC3	MRPS2			HNRNPA1L2	PNPT1	ENOPH1
	OSTCP1	LOC105374250		COX7C		SEC22B	PNO1			WDR26	LOC400958	TMEM52B		CRAMP1	TMEM132C	RPS6KC1	SPPL2B			IL1R2	SLC38A5			DCTN2	NSA2	GPS2
	ZNF223	POP4		TBCA		SERF2-C15ORF63	ERVH48-1			PSMD12	ZNF664	BCL10		EIF1B	HNRNPDL	SPPL3	CHID1			C11orf1	NDUFB8			COMMD6	MGAT4C	SRA1
	HSP90AB4P	ABCF3		CNOT11		LAMB2	PTRH2			TNKS2	DNMBP-AS1	ATF7		EAF1	PCDHA7	GJC2	SPEF1			GSTA7P	MRPL35			LINC01501	BBS7	ARSB
	YARS2	DNAJB11		C17orf82		CNPY4	JARID2-AS1			PRICKLE2-AS3	RAD51-AS1	IL7R		PPIAL4A	PLEKHJ1	AURKAPS1	UVRAG			ATP12A	PSMD2			CPA5	GCA	NDUFC1
	FBXO45	ACTR10		SNX5		ASIC3	XPOT			LOC286359	SOCS6	LOC105369192		CSNK2A3	TJAP1	C6orf62	LOC388780			ERGIC1	KLKB1			PKD1L1	ZSCAN23	PGS1
	CPSF6	ARHGAP35		C1orf43		LRPAP1	SAV1			FAM9C	RASAL2	FAM177A1		RBM8A	MRPL47	LOC613266	TMEM17			CARD16	EIF4A3			LOC157273	VEZT	DVL1
	AGAP11	HAS1		ANAPC5		NIT2	UTP3			EIF2S1	ERO1B	FOLR2		RBM6	AK2	LINC01173	CCDC30			SNORD47	MRPL57			FAM168B	ZNF320	GIPC1
	ATRIP	TXNDC15		GOLPH3		LMO7-AS1	DNAJA2			PPP2R5C	SGCZ	LOC102723828		MRPL44	MAP2K7	LBX1	NAGS			IL16	CTNNBL1			DYNC1I2	DDX46	ILVBL
	ITPRIPL1	TRIM68		KLRF1		ST6GALNAC4	METAP1			NDUFS4	FEM1C	LINC00543		DPH7	ATP8B3	SRPK2	ELL3			HERPUD2	DIABLO			ARSF	ZC3H7A	TRPC4AP
	ZNF426	GLI4		PGRMC2		TXNDC11	THYN1			TRIP12	LOC101929431	RN7SL2		DUS1L	HDGFRP2	DLX6-AS1	DYNC2LI1			AQP10	SEC61G			SPATA9	SPTY2D1	TRAPPC3
	LOC102724623	GRIN2C		HS3ST6		ATP6AP1	FAM210A			POLR2B	SNAPC4	NAT8B		SMURF1	GTF3C2	USP3-AS1	ARL16			HDAC7	KLK8			SMPD4	STRN3	TIMM8B
	EFCAB3	EHMT1-IT1				C14orf159	ZFP57			TIPRL	NFATC3	CYP2B6		CRYBA1	PRPF4	TSC22D1	FAM132A			ASCL4	EI24			NACA2	PAK1IP1	EXD2
	LINC01198	TUSC2				TOM1	RASGRP4			LOC644554	NUTM2A-AS1	SLC28A1		LOC101929607	CMC1	MIR630	GTF2IRD1			ADCK5	NDUFA6			UGGT1	DCAF17	IDH3G
	KIAA0141	KCNA4				ACOX3	CAPN12				HERC2P7	CD180		CHD4	EWSR1	LOC149950	CFAP100			SLC5A11	GSPT1			PFN2	XPO4	FIS1
	ING1	CCS				ACADVL	ZNF257				SLC6A16	MMP12		ERCC3	ZNHIT3	RABL2B	RPL32P3			UNC13C	NDUFB4			MCM3AP	DDX10	CHMP2A
	EFCAB11	LY86				AARD	C6orf106				LOC101927924	LOC105372493		BTF3L4	CRYGD	EMILIN3	PLEKHA3			CD8B	ATP5G3			FAM193A	ZNF141	DNPH1
	SETD4	LOC102503427				WFDC3	CR1L				ZNF699	PLN		PCA3	FAM49B	KCNH4	AKNA			CLEC4E	MRPS21			LOC102723701	HTRA4	MYL6
	RCN2	PPP1R37				AMPD2	DDX27				FAM92A1P2	SLC16A13		TRIM13	SIVA1		IFT172			GSN-AS1	RTCB			C1orf140	OPN3	PAFAH2
	DDX59	PPP3CB				STAT1	CST1				ASAP2	SPDEF		ANKK1	GTF3C4		SPAG16			LINC00607	KLHL12			FBXO11	ZFR	NUDT18
	LOC105376360	FAT2				PIGH	MCL1				FMNL2	LOC105447645		SSBP2	MARK2		TEKT4			MPO	TAF6			TBL1Y	LOC101928786	ATP6V1D
	XRN2	HEATR5B				SNX3	TEC				CEBPB-AS1	LINC01289		PCGF2	COA1		LOC100506885			RHBDD1	NDUFV3			FAM27E2	MBIP	KIAA0196
	GNB1L	PDPK1				LEPROT	LOC100996842				SFSWAP	TLDC2		SNAPC5	CT55		TCTEX1D4			STAB1	FAM104A			LINC01578	PDCL3	VPS4A
	ZBTB20-AS4	HLA-J				RASSF4	EXOSC7				RRP7BP	LOC101927809		NT5C3B	TMIGD2		OPA3			ZDHHC7	SSBP1			PRAM1	RBM7	EMC3
	MYH10	DIP2B				TRIM39	ALDH7A1				TNFRSF25	PPP1R12C		MMEL1	HNRNPU		SLC24A1			LOC730338	GRSF1			PRPF40B	MPP6	LAMTOR2
	TRAPPC11	FBXO18				ARAP1	DKC1				LOC100130357	SFTPD		TMEM254	GLRX3		TTLL5			FCN3	EIF4E2			TRAPPC2	LOC101060553	PIR
	CSNK1G2	ADORA1				IL7	GYPE				TSEN2	TCN1		LOC101929468	PSMD14		WDR93			PTGDR	MRPL14			NAPG	AASDH	AGK
	HELB	LOC149684				PTGFRN	STK35				ALG11	WT1-AS		GHRH	ARL6IP1		PIGQ			C14orf1	POMP			CDC42SE2	GUF1	RAB1B
	LOC100335030	LINC01473				JTB	SMIM14				SUGP2	MT-TY		EIF3L	SF3B4		C12orf65			LBP	ICT1			UCN	TMX1	APOPT1
	ATF7IP	GIT2				ARFIP2	GEMIN2				C1orf186	LDLRAD1		SF1	SNORA10		SMIM5			RBPMS-AS1	PSMB4			LOC100190940	ACSL3	CACNG6
	PRRC2C	GAK				ATOX1	CNN2				ANKRD31	ADGRF2		UCKL1-AS1	RPA1		FOCAD			HIST1H2BC	SF3B3			CDS2	MAP7D3	PYCR2
	LOC101927420	DAND5				HDHD3	UBALD1				TTC21A	LOC102546229		EAPP	RAE1		ZFAT			BTK	ASCC1			2012-09-01	KCTD9	MRPL38
	UBXN2A	FBXO9				OGDH	ZBTB2				BMS1P4	NOD2		FUNDC2	CRKL		FABP6			ORM1	PTRHD1			LOC105376955	ZNF611	SCAP
	LOC100505549	CLSTN1				BLVRA	TIAM2				LOC101927692	MYO15B		IPO9	LOC102723345		NDUFB5			SH3TC1	PWP1			CCNI	LTV1	SLC14A2
	REEP4	TINF2				ACYP2	PTPN2				LOC728752	LOC101929340		CYTH2	EMX1		SSTR3			PITRM1-AS1	LOC100130587			DGCR6	MTPAP	TRPT1
	DHX15	ZC3H7B				ALAD	SNHG16				C20orf203	HEPACAM2		SRSF4	CNOT9		ATP13A5			LINC00668	DRG2			CHMP1B	FMR1	MTRNR2L1
	ABCD4	TEX29				SCAMP2	UQCC3				LYG2	FAM21A		SF3A1	C11orf73		MRVI1-AS1			EXOC3L4	PDCD2			RPRD2	ALKBH8	POLDIP2
	BOD1	NAXD				NKIRAS1	MTFR1				LOC729609	SPRED2		GRIK1-AS2	CPSF1		PRTN3			KLC3	BCL2L13			C2-AS1	FASTKD1	NDUFA2
	SLC22A31	LINC01132				MGAT1	INPP5F				XPR1	MED15		LOC100129316	LINC01545		LOC100506990			ACOT11	EXOSC1			UBQLN2	UTP23	C15orf52
	C3orf17	SH3GL1				MBD2	PTH2R				BRAP	AMZ1		ACTG1	FH		NOXA1			SMIM6	NSMCE3			LOC105371414	METAP2	PPP6R2
	MAML1	CCDC89				HADHB	TSGA10IP				ADCY10P1	MAFA-AS1		MRPS5	MCMBP		FHAD1			KRT16P3	MTMR8			PRAME	TMEM68	MTCH1
	SUPT20H	KIAA1279				CLEC3A	FBXL12				PRICKLE2-AS1	CCDC183-AS1		PXDNL	MYBBP1A		FBXO15			WNT6	LSM12			DPH3P1	HELZ	CKLF
	USP13	CARS				CH17-340M24.3	SLC38A9				TMEM136	SLAMF8		BREA2	CIAPIN1		C6orf58			PDZK1	NOC2LP2			CREBBP	CRNKL1	SNHG11
	LEMD3	VPS29				TNFAIP1	YRDC				MPDZ	AFM		GCM1	CSTF2T		TMEM259			LOC100131626	MAF1			VN1R1	TGS1	NPLOC4
	SMARCE1	OPALIN				ZNF324B	UTP6				PARP4	TBRG1		DCAF7	SIX6		ZC2HC1C			UBE2Q1	PSMD1			LINC00927	ZKSCAN8	PINK1
	LOC100131047	TMEM191A				ISCU	PPP1R35				PROKR2	AOAH		TULP3	ZNF207		ENKD1			C4BPB	ATP5C1			CRTC3-AS1	TSNAX	ID2-AS1
	WDR53	RSPH14				DEGS1	C17orf77				ANKRD10	PRCD		PRRC2B	LINC01623		CD300A			LINC01567	PSMB1			PPIAP30	NUP58	FAM118B
	ASF1A	STRIP1				XYLT2	ZNF542P				LOC105377458	HAVCR2		ABCB5	PAIP1		TYSND1			LOC105374060	EMD			OSGEPL1-AS1	LINC00652	PSME2
	RAET1K	VIPAS39				TRIM32	LHFPL1				TNRC6B	AADACP1		LOC107133515	HNRNPUL1		PCAT4			LOC100128988	SNAI3				PPP2R5E	LRFN3
	SENP1	LOC101929122				MYDGF	SDE2				KLHL9	LOC101928185		SFXN1	SYCE2		TMPRSS7			CD3D	COX8A				RASA1	PSMD9
	CCDC144NL	MAP1LC3B				METTL21B	PET117				SLFN13	CYP1B1-AS1		PMFBP1	NCBP2-AS2		DNAH1			ALDH3B2	SMAP1				ZMYM4	ATP6V1H
	PUS3	TM2D3				RASSF9	HNRNPF				AGPAT4	TAGAP		PRKRA	ELP3		LOC101929705			ABCG5	TOMM6				RAD17	ATPIF1
	API5	NGRN				C6orf48	NAPA-AS1				SNORD13	LINC00887		POGK	CNOT10		LARP4B			LCMT1-AS2	MRPL48				SUGT1	CCDC87
	KDM5B	TP53RK				PDXK	LIAS				CCNL2	CD81-AS1		IPO9-AS1	MRPS27		C1orf56			PNPLA1	GLRX5				IKZF5	TIMP4
	NUDT5	RIPPLY2				MTMR3	APIP				LOC729603	TMPRSS3		RERE	MPLKIP		DXO			MSLN	MRPS14				ZNF665	PPT1
	FOXP4-AS1	ANKFY1				APLP2	OSER1				MAN2C1	LOC403323		ITGA9-AS1	MRPL9		MLLT10P1			MICALCL	HINT1				CDKL5	DNM2
	C17orf75	LOC101926940				ITGA10	LINC-ROR				DBIL5P2	LOC101928251		TMEM128	LOC101927666		WHAMMP1			GUCY2D	PCID2				DNAAF2	SLC35A4
	LOC100505912	TNIP3				MUS81	HSF1				FAM183BP	DYNC1LI2		PI4KAP2	CDC123		UBXN10-AS1			CKMT1B	ARTN				STYX	PHF23
	OXSR1	FPR1				PP14571	POLR2H				WDCP	MIR3142HG		LOC440700	DDX11		CCR10			HNF1A	CMAS				C8orf59	TIMMDC1
	OARD1	TSPYL1				CRAT	OSTN-AS1				ANKRD61	PLCG1-AS1		H3F3AP4	ZMYM3		SRRM2-AS1			PSAPL1	EMC8				KCTD3	BTRC
	SNORD87	ZFP91				ASPH	DHX33				KHDC3L	ACTR3C		ZNF32-AS2	ZCCHC17		CFAP157				UBAP2L				HMGN3	CHMP1A
	DARS	LINC00856				STX4	METTL5				PRDM10	EREG		TBP	PCDHA10		STK39				ZNF317				POLR3F	NDUFA11
	CDK5RAP1	PRKCZ				SLC9A3R2	MAD2L1BP				SCARNA16	LVCAT5		MIEF1	LRRC8A		VRK3				POLDIP3				PLEKHF2	FKBP1A
	ACER3	PPP2CB				HMGCL	LOC400706				HSF2	LRRC31		NBPF12	RPP30		MCIDAS				ODF3L2				BCAS2	TTLL1
	FKBP1AP1	TSG101				GALK2	ZSCAN25				LOC285692	LOC400655		PHF12	PEX11G		MYO1H				UBE2A				LOC101929144	C17orf50
	RHNO1	SP140				SCYL1	LOC100996694				HSPBAP1	LOC101060542		FLJ13224	LINC00933		STRC				KPNA1				ZCCHC9	MPV17
	AMOTL2	CEL				TMEM59	RPL13P5				NLRP12	DUOXA2		HPS4	PA2G4		APH1B				NSFL1C				WAPL	TIMM22
	UBA2	TDRD9				STAP2	YY1				LRP12	MIOX		C11orf98	SNW1		COX7B				EIF3I				LRPPRC	VPS11
	UBE2D1	RAB14				ITFG1	GAR1				LOC101929159	FCAMR		LOC101927274	TSN		LOC729737				XRCC6				LRP5L	SUPT5H
	METTL17	MAX				INPPL1	STX6				MGC27345	CD86		ZNF318	LRP4-AS1		SLCO1B3				VDAC1				MED13L	2001-05-01
	MRPS31	HAR1A				STAT2	ASB7				CYP27B1	ERCC-00074		LOC101926915	COIL		CDC26				TRIM27				CCNT1	LINC01508
	ITSN1	RTN4				SYVN1	TSSC2				PIDD1	P2RX5-TAX1BP3		RGMB-AS1	KDM3B		KCNIP3				TEX14				SIKE1	TOR1A
	GYG2	SLC11A1				FAM3C	LOC101927770				SPEN	C2CD4A		ADGRF3	SNORA79		HSD17B1				C16orf91				TEX30	ZNF358
	DDX52	GPR6				CHIC2	SUDS3				KLHL23	MST1R		PCBP2	RAVER1		KCNJ4				STARD7				ZCCHC7	CPT2
	KMT2E-AS1	PSMB9				GOLGA3	MKNK2				DBR1	GPR34		ZNF169	KCTD10		DNAL1				ATP5O				RDH16	FAM129C
	TMEM209	FLJ38576				MOCS3	UNC13D				RANBP6	C16orf54		LOC103021296	ABT1		LOC100652768				CTNNA1				AQR	AANAT
	FAM155A-IT1	GDPGP1				EPB41L4A-AS2	ZNF852				REV1	ALMS1P1		MKRN2	PSMG1		TM2D1				ADAR				USP37	COPE
	BUB3	TCEAL4				RER1	DCUN1D5				SALRNA3	HNF4G		LL22NC03-63E9.3	ATP5G2		CDK9				UFC1				BIRC6	NDUFAF1
	CCDC50	NDUFA10				STX5	ATP6V0A4				LRCH3	HNRNPA1P10		TMPRSS11B	MRPS22		ADRB1				PSMA5				MNAT1	MAEA
	HIST2H2AC	TLR3				MOB3C	DESI2				VPRBP	DKK4			CTPS2		USP2-AS1				PSMD7				HSP90B1	FAM122A
	C18orf21	MRFAP1L1				SAT2	EPS8L1				HIST1H2AM	MILR1			UBQLN1		ZNF205-AS1				CAP1				UTP15	PEF1
	RYK	C9orf78				TBL2	LOC101926892				HCG18				RTEL1		LOC101927571				SRI				KCNJ14	PGAM2
	BEND7	MSANTD1				COPG1	ZSCAN21				ZBTB43				SAP130		TUSC3				STRAP				UBE2Q2	NDUFAF2
	RFX5	VDAC3				TMEM5	LOC100128233				ANKRD30BP2				RABL6		GSDMD				TRIAP1				ENAH	VPS51
	TRIT1	VMO1				GBF1	ZBTB26				LOC401324				RNU6ATAC		PEX5				VCP				TMEM9B-AS1	TCEB2
	NUTM2B-AS1	LOC105372383				EFHD2	CNIH4				RIOK3				ILF2		TGM3				PSMA7				WDR36	PFKM
	ELOVL5	SKP1				PPIB	LINC00189				NAIP				RNPS1		RESP18				MAPRE1				LOC653786	VPS25
	TAF1	LOC439933				PAQR6	COX11				LOC101929372				SHFM1		ROM1								CDC40	POR
	AMBN	LINC01563				C15orf40	RNF8				UBR2				SART3		LRRC56								ZRANB2-AS2	TMEM251
	FNTA	LOC401463				EXOC7	FOXN3				KDM4A-AS1				HMG20A		TREML3P								D21S2088E	NFU1
	FIP1L1	SPCS2				MAGT1	TAF13				LOC101927314				WBP11		DNAJC19								RBM39	TBC1D13
	SYMPK	LINCR-0003				PI4KB	AXIN1				SNAPC3				FUT6		HORMAD2								CDK11A	CDK2AP2
	MED28	CYTH4				SERTAD1	LINC00371				TLR7				LDHB		TRAF3								PARG	EIF1B-AS1
	SMYD4					FAM134C	LPAR3				BTG3				QARS		CLUAP1								ELF2	SDHC
	LOC102723557					PPP1R21	SPINK2				SPICE1				HNRNPK		KRT81								WDR75	HTR1B
	UBTD2					WDR37	GTF2E2				SSPO				RPRML		CHST5								AGBL3	MRFAP1
	PPAN					ZNHIT1	GPBP1L1				MS4A2				PPP1R8		GJB7								PSMC6	ARPC5L
	MRS2P2					DMGDH	ADH5				CRTC2				HDGF		UMODL1-AS1								EPRS	MANBAL
	SNRPE					TFIP11	PDSS2				ANKLE2				TAF11		KIAA1211L								PRR14L	ATRAID
	TDG					CAT	HIST1H3G				TMEM161B				FAM86B1		MTRNR2L2								THUMPD3	TXLNA
	POGZ					SELT	LARS				ENPP6				NCBP2		MEIG1								DDX50	YIPF3
	SARNP					LINC00152	CDK12				SPATA1				SNRPD3		WDR83								MRPL19	C8orf33
	MEX3C					CBR3-AS1	TMEM184C				TTN-AS1				PPHLN1		NAT14								ZNF626	YKT6
	CBL					LYPD8	METTL16				MDM4				GPN1		SLC9C2								CCNC	CDK2AP1
	MED4					LOC105376671	NTPCR				ATP11A-AS1				BTBD2		SEC22C								EIF4E	LINC01278
	ZKSCAN4					CBY1	ZNF263				ZKSCAN5				C10orf131		CATSPERD								PDCD10	AIFM1
	LSM5					WBP1L	KCMF1				C1orf132				YTHDF2		FAM86FP								C4orf33	RRAGC
	MAT2B					TYMP	ZNF155				ALG1L9P				YWHAE		NPVF								C3orf38	LOC101929715
	TOMM20					MFF	RHBDL1				VAC14-AS1				EML2-AS1		DNAI2								IWS1	PARK7
	MPHOSPH6					STARD8	RBM15				TEX35				ZMYND8		LOC401127								SUZ12P1	USH2A
	NSL1					B3GAT3	FAAH2				SLAMF6				MRPL3		FAM181A-AS1								DONSON	ROMO1
	LOC100129940					ASCC2	CBLC				BRAT1				RPL7L1		VWA5B1								ANGEL2	MINOS1
	CNTNAP3					TMEM70	NARS				KLHL6				DDX47		C2orf71								NEK4	LOC105372419
	MOG					SLC35C2	ADIPOQ-AS1				LOC103191607				UNC119B		TSPEAR								TAF2	TM9SF2
	SLC35B4					ZER1	PDPR				SGMS1-AS1				ANAPC16		LOC101927657								PPP4R3A	COX6B1
	ZBTB14					STT3A	SNHG15				WWC3				PAFAH1B2		AKAP13								ZNF585A	ECHS1
	LINC01389					IRF2BP2	C16orf72				TFAMP1				MRM2		C16orf46								ZNF561	NDUFS1
	OLA1					KCNQ5-IT1	DENR				ZHX1-C8orf76				PLRG1		CPLX4								GTF2F2	RBM23
	SEC14L4					MPZL1	CLPX				LOC100507431				EIF4H		LOC100288798								KIN	CLPTM1L
	LINC01061					ARF4	CRIP3				NCOA2				ERH		PIK3C3								NOL11	CYSRT1
	RNF2					SLC25A48	PBDC1				FLJ33360				PRPF38A		LRIT2								RHOT1	UQCR10
	YEATS2					TMEM25	DCBLD1				LINC00857				GDI2		SYCE3								NKAP	ABCD2
	MEIOC					SUCLG1	LOC100499484				PYY2				MINK1		WIPF2								LRP6	KIAA0319L
	SLC9B1					CD81	GACAT2				LOC101929577				RBBP7		CFAP74								SMG1	NPB
	RRP1B					FAM120A	SNORA57				USP33				TNFRSF13C		LINC01085								LINC01139	TMEM203
	ACTG1P17					PPCS	DSCR3				RAPGEF2				RPS7P5		IQCD								EML4	SOD1
	RAVER2					C9orf43	ITGAX				LOC101929227				SZRD1		STKLD1								RC3H2	MARS
	CHAMP1					RASL11A	PSORS1C2				MRPS31P5				CAPRIN1		HSBP1								ZNF350	MED19
	FDPSP2					DNAJB12	LCN10				RSBN1L				FUBP3		SFTA1P								PUM2	MRPS33
	SYNCRIP					LINC00052	FGR				ZNF445				PCDHB11		LOC101927377								KIF2A	AMZ2
	THRAP3					ATP6AP2	CCT2				PTCSC3				QRICH1		PRMT2								CBR4	ILK
	PSMA4					GOLGA1	DLGAP4-AS1				STX2				PPIL3		CCDC189								IPO11	BLOC1S4
	LOC105371083					TMEM99	RNF213				SOS1				PSMA1		ZNF264								GTDC1	CUTA
	ADNP					ZFYVE1	PLEKHA8P1				LOC100506498				SNRNP200		FAM83C-AS1								NAA50	CLTA
	LINC01572					MGAT2	MFSD6L				ZNF211				EIF4EBP2		RGS9BP								KIAA1143	BEX3
	SNRPA1					ANKRD13A	ILDR1				SETD5				CMC2		LRRC43								ERI1	ARAF
	SMAD4					ZFAND3	TPRX1				RBBP5				ZNF826P		CERKL								CRBN	LOC93622
	BTBD7					VAMP3	DLAT				TTTY15				IMMT		TEX26								RNMT	LMAN2L
	ANKRD18DP					RFPL4B	SURF6				ZNF827						LOC100506124								LEO1	EPN1
	PI4KAP1					ARPC2	SNORA73B				LOC100506804						ASPA								FASTKD2	GNB2
	LOC105373984					LRRC75A-AS1	CHERP				LOC101927374						C22orf15								BCCIP	ZDHHC4
	PHACTR4					SUOX	LOC100288748				LINC00499						PMCH								SETD2	LOC101926941
	STEAP1B					HRAT5	POLR1D				CNOT4						FAM169B								AK3	NDUFA1
	ANKRD36					C15orf57	SMS				PRPF3						PSTPIP1								CDKN2AIP	NT5C2
	ENY2					ALAS1	BICDL2				ZNF230						DUSP5P1								PDCL	TMEM185B
	PKP4					SRSF8	CYCS				CHD6						LOC440910								PA2G4P4	SLC35B1
	RANBP10					LONP2	GGCT				RBM5						SLC22A16								LSM14A	PHPT1
	THOC7					ITGB3	CCT8				DIP2A						NHLRC4								PRELID3B	ANAPC2
	C5orf22					DVL3	NLRP7				DCAF4L1						BACE1-AS								SLC35A5	LOC101930094
	TLK2					FAM50A	CCDC172				CXCR2						SEMA3F-AS1								MRPL50	AKT2
	CCNDBP1					APOL1	CCDC43				SNORD14A						USP19								COMMD10	GDE1
	CFDP1					NAA20	FITM2				POM121						PARP10								NKAPL	ARPC3
	ZNF776					FAM65A	CSNK2A1				LOC101927934						LOC158434								SYF2	DEF8
	SS18					TMED2	PARN				CABP4						TACR3								ZNF639	PSMD8
	LOC100506274					TMED10	CCT4				LINC00996						C1orf87								SNORA8	MAPK1
	ARMC12					GOSR2	TMEM167A				KBTBD2						SEC14L1								YIPF6	RRP7A
	LOC101927305					LASP1	CHRNE				ZNF175						LINC00327								SEC23IP	LOC100128239
	STK4					ACOT8	EP300				GPR75						PIGS								RBM34	EMC1
	SENP5					OST4	TMEM249				LOC101927575						LINC00316								SDHAP2	TOX4
	C14orf166					TMEM167B	FAM45BP				DNM1P35						ERICH6								HDGFRP3	WBSCR22
	FAM53C					CYB5R3	CR2				TMEM192						WDR97								PCNP	CTDNEP1
	NONO					ACO1	HSP90AB1				TPTE2						LINC00323								EIF3A	SNU13
	DDX6					MYL12B	FOXH1				GGT6						LOC102724156								MIR3607	COPS9
	MED1					AQP5	ADRA2B				UQCRBP1						LINC01091								CAND1	NDUFB6
	SNORA72					LINC01426	DDX43				COX19						LIPJ								SNRK-AS1	CNPY2
	ZC3H14					TGOLN2	GNAT1				SYNJ2BP						C20orf197								UBE2V2	UFD1L
	BRD7					SEC16A	PANK2				ZNF865						AKR7A2								PEX1	NDUFA3
	LOC100506444					SLC35E1	CNOT1				FAM106A						LINC00470								MRPL13	TXN2
	GATAD1					LMF2	TXNDC12				LOC100507661						MED15P9								LGALSL	BUD31
	TMEM170A					LINC01605	PABPC1				BBOX1-AS1						LMNTD2								LOC728323	IP6K1
	NUP160					TSEN34	ADGRE2				SLIT2-IT1						MYCBPAP								HBS1L	DYNLL1
	LOC101409256					GLIS2	TERT				PTGES2-AS1						MTRNR2L8								IPO7	RNF14
	CHRAC1					UBE2H	UBE2K				LOC101928985						LOC100128164								GTF2H3	DDB1
	CROCC					PHLDB1	LTA4H				KIR3DX1						F10-AS1								ANAPC4	MESDC2
	LOC101927365					GLT8D1	LOC101927708				AIRN						ALDH1L1-AS1								HSP90B2P	SEC24C
	LOC101929380					KAT2A	USP48				LOC101929694						MIA								ATG12	SNAP29
	NUPL2					RELA	FAM53A				LOC400548						SCARNA7								PNRC2	TMEM230
	BAZ1B					SLC39A9	IRF4				NME9						LOC100130987								YTHDC1	C16orf62
	MIR186					GOLGA7	MKRN2OS				ABL2						LOC102725191								PSME4	IFT27
	HTR5A-AS1					JUND	C2orf47				GHRLOS						HGFAC								EMBP1	CETN4P
	C9orf153					LINC01137	LOC102467213				ERN2						STK19								ZCCHC8	PTS
	HLA-L					CNN3	GABRQ				KRTAP5-8						CATIP								UGDH	APMAP
	LOC101928131					CRLS1	RDH8				GPR132						TACR2								STPG2	LRRFIP2
	ZNF707					CLEC2A	LOC105372397				IVNS1ABP						C6orf229								PAPOLA	USMG5
	CD22					OSBPL2	XPNPEP3				LOC101928137						MATN4								FRY-AS1	DERL1
	TRAT1					CYP3A7	TNS4				LOC102723927						SNORA35								ORC4	RPN2
	ANKRD40					MAPK9	LINC00491				ZNF621						SHISA8								IL15	COX4I1
	LOC105375734					MAPK14	LINC01108				HABP4						CDHR4								SNX6	COX6C
	SMC1B					NCSTN	XPC				XAB2						SNORD36A								GIGYF2	CISD2
	SP1					GAB3	CCDC71L				PPEF1						ATP5L								ZNF252P-AS1	DYNLRB1
	SAMD1					FAM213A	ISG20L2				SEC24B						GOLGA6L10								SRP72	CTD-3080P12.3
	CBLL1					KCNH3	B4GALT5				PPEF1-AS1						TAT-AS1								LOC106699570	EDF1
	PTCD3					TMCO1	DNAH3				NCRUPAR						TTC16								DPM1	MFN2
	LOC101926913					RAB1A	CCT6A				ZNF226														ARMC1	TIMM21
	CCNK					P2RX6	ERCC-00004				ZC3H11A														KPNA3	NADK
	SMNDC1					SPI1	USHBP1				UFSP2														RNF217-AS1	PCMT1
	FGF8					GLTP	ADGRG3				LYG1														RCHY1	SYT16
	PITPNB					JAGN1	AKAP10				GPATCH8														PAIP2	TXNL4A
	LOC101930452					FAM96B	NOCT				YJEFN3														AKNAD1	NDUFA13
	BRD8					TMBIM6	SDR42E1				ANKRD20A8P														RAD51C	DCAF8
	TFCP2					ADPGK	G3BP2				LOC101929295														MTRNR2L4	KRTCAP2
	ING2					ALG5	MRPL45				CERS5														STT3B	PRKAR2A
	LEPROTL1					FNBP1	TNFRSF8				MIR548F2														C5orf47	MLF2
	HMGXB4					TMEM43	PTGES3				MAT2A														UBE3A	AMDHD2
	FOPNL					PFDN5	LINC01524				LINC00243														GBAS	SLAMF7
	PMS2CL					UBC	VAV1				PCDHB2														CHCHD7	HARS2
	UBP1					LOC100507564	PRSS36				LINC00987														FLJ31662	NDUFC2
	ZNF286B					NBR1	MSTO1				ARMCX5														PSMA3	OCIAD1
	TCP11					ZNF799	MATK				NF1														MCPH1	FEZ2
	LOC283194					TFG	CD177				CRAT37														AIDA	SUPT6H
	RCOR1					COPA	ISCA1				TMEM213														SRP9	WARS2-IT1
	HNRNPLL					LINC01305	WDR59				SHANK2-AS3														FEM1B	ATPAF1
	WDR48					ANKRD53	SETDB1				LOC100506085														SNORA84	UBAP1
	EIF3M					UBE4A	HIST1H2AJ				LINC01206														ZIM3	RNF10
	NUP153					GHITM	IL12RB2				TMEM72-AS1														IREB2	RAPGEF3
	GATC					SPG21	GID8				CECR5-AS1														LINC00868	FLJ42351
	CNOT7					SEC61B	PSMG2				OR7D2														LOC101929140	LSM1
	MGAM					PTTG1IP	IRX4				LOC100419170														NACA	GATA3-AS1
	LOC101927580					UBE2B	PRRG3				SH2D4B														ANAPC10	WDR83OS
	ATMIN						SNORA44				FBXW4P1														FBXO38	NDUFS2
	TARDBP						CLNS1A				LOC105378146														PRRC1	GPX4
	EIF5						MACC1-AS1				CWC25														SNORD89	LOC100507642
	TMEM69						SLC2A14				RPL19P12														CHRNA10	COPS8
	LINC00412						CDC14C				BTN2A3P														RPRD1A	GTF2F1
	SNORD50A						CACYBP				SCHLAP1														LOC101928372	CDC37
	LOC101927919						BNIPL				RPL21														LOC101929473	LOC101928530
	NUP133						LINC00545				C1RL-AS1														GGPS1	AP3D1
	ZNF716						LOC284412				PABPC1P2														PAK2	OAZ1
	GS1-24F4.2						LOC101927248				LOC101928591														LVCAT1	AAR2
	RTF1						SS18L2				LOC102546226														EIF2S2	LINC00320
	WDR33						PARD3				NCBP3														PCMTD2	LINC00839
	CCDC182						A2ML1				LOC101928509														LOC101929378	ERGIC3
	ACP7						PLA2G10				GUSBP3														MID1IP1-AS1	OTOS
	MED6						RPP14				MTF1														IL21R-AS1	VAPB
	POM121L10P						RALBP1				UPF3A														DDX3X	USP21
	MIR217HG						PSMD6				ADIRF														UTP11	AP1G1
	LOC729218						PCBP1				LOC100507175														GNAI3	TCEB1
	LOC339978						FCF1				AZU1														CCDC168	BAALC-AS2
	GSK3B						NOL7				EVC														DISC1	LOC283710
	LOC101928551						PSMD11				AICDA														LOC100289561	C14orf2
	AGFG1						PYDC1				LINC00864														MTMR2	PSPN
	TJP1						PRAC1				KDM5A														BAG5	HUWE1
	PPP2R2A						RAB10				LOC100996291														PLAA	ATP5F1
	ARHGAP17						HMGN4				CACUL1														MRPL39	CSNK1D
	GOLGA6L9						C7orf65				LINC01160														LOC107546764	SRP14
	PTK2						VKORC1L1				SH2D6														LINC01205
	TAF7L						KCNMB2-AS1				TMEM184A														CCDC25
	LINC00221						TEX41				TAS2R10														LINC01429
	ZNF503-AS1						FAM167B				PTK6														CRIPT
	RPF1						RHEB				LINC00967														TNKS
	CAMTA1						LINC01480				LOC100287225														ANKRD62
	FCRL6						PABPC3				PATE4														LOC101927877
	RPL6						MMADHC				MIR6755														EIF3J
	RIOK1						DPRXP4				RPL13AP6														DDX1
	SEH1L						ALKBH1				OGT														TIAL1
	DCST2						RNF183				PCDHA4														CSDE1
	POTEF						SF3B6				LOC100128573														RPS16P5
	ZNF443						IL20RB				NXF1														NRAS
	PRG2						CER1				RHOXF1														RSL1D1
	NPIPB5						SPDYC				SPTY2D1-AS1														FAM175B
	LOC105377967						VPS37A				DNAJB7														ANAPC15
	RBM17						CNBP				C1orf52														ARPP19
	SNRPB2						ARF6				LINC01299														RALA
	MAPK1IP1L						ZNF835				DDX5														LOC100507351
	CSNK1A1						CNOT8				MRPS25														ARMC8
	TXNL1						FAM96A				RALGAPB														CLDN12
	RPL3L						LOC101927181				CHD2														CALM2
	SON						RPL23P8				LPAL2														SCAF8
	LOC101928358						XG				FUT5														CNOT2
	WTAP						MRPS10				LMCD1-AS1														LINC01150
	ZFAND5						RNF114				MIR4512														STK4-AS1
	PUM1						GLO1				KIAA0355														PRORY
	LINC01492						CAPN13				PAN2														FLJ42102
	SHANK2-AS1						SEC11A				IL17F														PURB
	LINC00701						NRDC				ENTPD3-AS1														PDCD6IP
							UPK1A-AS1				LOC105376430														SMAD2
							KHDC1L				SMG1P7														TCL1B
							PNPLA5				DDX17														PMPCB
							STAG3				UIMC1														LINC01312
							IST1				LNX1-AS2														KIAA1024L
							XPO7				LOC400002														HIST1H2AH
							NPIPB15				SETD1B														LOC101927494
							ZNF726				NAA35
							USP14				LOC105370697
											PLAC4
											LOC100128006
											SDHAP3
											LINC00559
											N4BP1
											AVL9
											SNORA68
											FBXO21
											LOC101929660
											LOC101927419
											DCANP1
											LOC101929450
											LOC339059
											DNASE2B
											LOC102724580
											C12orf77
											LOC101927237
											LECT2
											LOC286177
											APOBEC3A
											LCA10
											PGM5-AS1
											CCDC93
											MARK3
											ZRANB1
											LOC105747689
											SUMO1P3
											PRKX-AS1
											DMBT1P1
											LOC101927709
											RBM5-AS1
											LOC100289473
											LOC101928697
											LOC101927815
											NAALADL2-AS2
											LOC101926933
											ANKRD11
											LOC389765
											FSCN2
											GTF2IP20
											WAC
											GTF2IP23
											LOC101928700
											LOC102723566
											LOC105378470
											LINC01361
											MESTIT1
											LOC102724084
											LOC100144595
											PRR29-AS1
											BEND2
											LOC105377623
											NCOR1
											LOC101927284
											RFX3-AS1
											LINC01022

## Sheet: STableS7
Gene	Module	Module Membership
CCAR2	black	0.567552
LINC01521	black	0.533817
TMEM261	black	0.485893
SPATA33	black	0.483064
LINC01420	black	0.46589
UBA6-AS1	black	0.460368
KAT14	black	0.456974
LOC105371743	black	0.454585
LOC101928504	black	0.446262
LOC730183	black	0.438244
LOC100507634	black	0.430004
CASC10	black	0.415862
HGH1	black	0.412426
LOC100133985	black	0.408677
TGFB2-AS1	black	0.402055
LINC01144	black	0.401988
LOC101929626	black	0.400564
LOC101927322	black	0.399829
LOC101927021	black	0.394682
LINC00943	black	0.389172
ARRDC1-AS1	black	0.372326
CMTR1	black	0.370178
LOC101927402	black	0.35976
CHKB-AS1	black	0.359708
LOC101926964	black	0.350214
SGO1	blue	0.919586
CENPU	blue	0.886173
SGO2	blue	0.829965
EMC3-AS1	blue	0.797983
NEMP1	blue	0.781304
KYAT3	blue	0.770525
NDC1	blue	0.770482
FIGNL2	blue	0.762846
HNRNPLL	blue	0.753348
LDAH	blue	0.752221
KDM7A	blue	0.721744
DDIAS	blue	0.674177
STAM-AS1	blue	0.662622
KMT5B	blue	0.656248
LHX5-AS1	blue	0.648777
BRCAT54	blue	0.634132
LOC102724623	blue	0.60372
ANP32A-IT1	blue	0.576391
LOC105373984	blue	0.573045
CCDC144NL-AS1	blue	0.57078
QTRT2	blue	0.550239
ASAP1-IT1	blue	0.550219
HPF1	blue	0.547059
ACTG1P20	blue	0.53865
NUTM2B-AS1	blue	0.523979
PLPPR2	brown	0.834675
PRR34-AS1	brown	0.771943
LOC100419583	brown	0.768959
CXCL8	brown	0.757014
MFSD4A	brown	0.749116
LINC00882	brown	0.71854
ADGRL1	brown	0.718155
LOC100132249	brown	0.707372
NWD2	brown	0.697948
LOC102467214	brown	0.692781
LRRC75A	brown	0.684125
ACKR4	brown	0.677069
PLPPR4	brown	0.655983
LINC-PINT	brown	0.651287
RUBCN	brown	0.649101
LINC01279	brown	0.644495
LOC101929122	brown	0.643018
BRINP1	brown	0.618251
LOC105369340	brown	0.617254
NIM1K	brown	0.612653
LOC149684	brown	0.605386
EWSAT1	brown	0.603938
LOC101593348	brown	0.6033
NEURL1	brown	0.602758
NFIA-AS2	brown	0.597522
RACK1	cyan	0.860657
RPL36A-HNRNPH2	cyan	0.422102
CFAP20	cyan	0.403618
PCAT6	cyan	0.384741
RPS10-NUDT3	cyan	0.381884
ZNF529-AS1	cyan	0.373956
CCDC183	cyan	0.369311
LOC101929224	cyan	0.359754
LOC399715	cyan	0.359351
LOC146880	cyan	0.301047
FAR2P2	cyan	0.274733
BIRC6-AS2	cyan	0.26671
PKN2-AS1	cyan	0.264864
LINC00884	cyan	0.262671
SVIL-AS1	cyan	0.244048
MIR4521	cyan	0.222316
ZNF625-ZNF20	cyan	0.205706
LOC100506368	cyan	0.20557
ERCC-00002	cyan	0.181169
LOC105371592	cyan	0.176447
LOC100130238	cyan	0.162249
LOC729652	cyan	0.152243
AKAIN1	cyan	0.147051
LOC100505585	cyan	0.13843
LOC102724596	cyan	0.115757
JADE2	darkgreen	0.840418
PLPP1	darkgreen	0.692623
SRPRA	darkgreen	0.676448
P3H2	darkgreen	0.667832
GLMP	darkgreen	0.560936
PLPP5	darkgreen	0.557077
MCRIP2	darkgreen	0.540706
MIEF2	darkgreen	0.535611
KDF1	darkgreen	0.525889
ATG101	darkgreen	0.522547
PATJ	darkgreen	0.515585
PLPP2	darkgreen	0.473489
LOC100506691	darkgreen	0.468106
SMIM10L2A	darkgreen	0.461198
ZBED6CL	darkgreen	0.443246
LOC100507002	darkgreen	0.443161
SPRY4-IT1	darkgreen	0.43085
LOC100506098	darkgreen	0.426412
LOC101928674	darkgreen	0.425686
LOC100049716	darkgreen	0.42545
RCAN3AS	darkgreen	0.40081
LOC654841	darkgreen	0.394782
LOC101929882	darkgreen	0.368949
LOC284454	darkgreen	0.347444
ERCC-00130	darkgreen	0.346393
LOC101927023	darkgrey	0.701987
PGM5P4-AS1	darkgrey	0.681548
CTSV	darkgrey	0.680574
CNIH1	darkgrey	0.66734
LINC00968	darkgrey	0.659436
ETNPPL	darkgrey	0.648924
LOC90246	darkgrey	0.622749
P3H4	darkgrey	0.598428
ERICH5	darkgrey	0.58824
SHTN1	darkgrey	0.585977
LINC01239	darkgrey	0.581989
RIC1	darkgrey	0.580659
UMAD1	darkgrey	0.560683
IGFBP7-AS1	darkgrey	0.544823
LINC01111	darkgrey	0.544482
LOC101927204	darkgrey	0.537389
LOC102724571	darkgrey	0.536304
GAS2L1P2	darkgrey	0.533682
PPP3CB-AS1	darkgrey	0.515018
GAS1RR	darkgrey	0.50813
LINC01503	darkgrey	0.491322
LOC100507487	darkgrey	0.472741
GATA2-AS1	darkgrey	0.461793
PCNX1	darkgrey	0.461074
MFSD14B	darkgrey	0.460834
CTSL	darkorange	0.869341
GPAT3	darkorange	0.817051
SARAF	darkorange	0.751964
LRRC75A-AS1	darkorange	0.726915
PLPP4	darkorange	0.703485
CEMIP	darkorange	0.697337
PLPP3	darkorange	0.69117
MYDGF	darkorange	0.651055
LINC01561	darkorange	0.649964
LOC101927752	darkorange	0.647536
LOC100996255	darkorange	0.614145
MIR4435-2HG	darkorange	0.575767
LOC100133669	darkorange	0.560887
PCNX3	darkorange	0.552632
CH17-340M24.3	darkorange	0.549119
LOC153684	darkorange	0.547597
LOC101929128	darkorange	0.547347
LINC00963	darkorange	0.542159
TNS2	darkorange	0.527837
LMO7-AS1	darkorange	0.507819
HYKK	darkorange	0.464045
EPB41L4A-AS2	darkorange	0.452442
LOC101928433	darkorange	0.450473
LOC389332	darkorange	0.446658
LOC100506125	darkorange	0.435665
LOC100420587	darkred	0.949848
LOC100126447	darkred	0.936872
LOC101929194	darkred	0.918711
HECTD2-AS1	darkred	0.871578
LINC01057	darkred	0.862196
LOC101927746	darkred	0.825828
P3H2-AS1	darkred	0.767849
LOC101927668	darkred	0.764602
FOXD3-AS1	darkred	0.744703
JADE1	darkred	0.738287
LINC01405	darkred	0.737585
LINC01108	darkred	0.719307
SNAR-E	darkred	0.710461
C19orf84	darkred	0.709804
TUNAR	darkred	0.707902
LOC101060391	darkred	0.697465
KCNMB2-AS1	darkred	0.692513
CIART	darkred	0.688717
APELA	darkred	0.688407
JAKMIP2-AS1	darkred	0.682127
LINC01356	darkred	0.674384
LOC100128885	darkred	0.655243
TDRP	darkred	0.652619
PWARSN	darkred	0.630272
CEBPZOS	darkred	0.630152
LOC728392	darkturquoise	0.823719
ARPIN	darkturquoise	0.759643
CCDC184	darkturquoise	0.753646
LOC100129034	darkturquoise	0.682607
ALOX12-AS1	darkturquoise	0.67498
LOC154761	darkturquoise	0.669335
ACKR1	darkturquoise	0.64629
INAFM1	darkturquoise	0.614549
LOC642852	darkturquoise	0.589318
B3GLCT	darkturquoise	0.55953
ADGRB2	darkturquoise	0.529903
PHF24	darkturquoise	0.522943
LOC284023	darkturquoise	0.509426
RAB7B	darkturquoise	0.48072
LOC101929089	darkturquoise	0.48049
LOC101928323	darkturquoise	0.470118
TRIM52-AS1	darkturquoise	0.469932
LOC100499489	darkturquoise	0.464923
TCAF2	darkturquoise	0.450771
PIK3IP1-AS1	darkturquoise	0.447664
LOC103611081	darkturquoise	0.445612
LOC653160	darkturquoise	0.444809
PAX8-AS1	darkturquoise	0.439431
SLC25A21-AS1	darkturquoise	0.437906
FLJ20021	darkturquoise	0.431589
THAP12	green	0.689198
TCAF1	green	0.681263
KLF3-AS1	green	0.658367
ADGRL2	green	0.627319
RAP2C-AS1	green	0.623636
ADGRG6	green	0.617925
LOC101928847	green	0.593774
LINC00936	green	0.59196
ZNF793-AS1	green	0.587722
LOC145845	green	0.582791
MCPH1-AS1	green	0.582489
LOC100294145	green	0.577723
LOC101928058	green	0.565099
ACKR3	green	0.56199
LOC101927027	green	0.542097
NIPBL-AS1	green	0.532234
GPALPP1	green	0.507458
LOC440982	green	0.466594
LOC100270804	green	0.455747
LOC642366	green	0.454339
MTERF4	green	0.42794
LOC105369509	green	0.426015
FLJ41200	green	0.408908
LOC100132215	green	0.407598
THRA1/BTR	green	0.38219
ERBIN	greenyellow	0.777268
PPP4R3B	greenyellow	0.769853
CCDC186	greenyellow	0.757262
CFAP97	greenyellow	0.671851
ZNF271P	greenyellow	0.640938
VPS50	greenyellow	0.61912
BMT2	greenyellow	0.618528
CARF	greenyellow	0.608861
PCNX4	greenyellow	0.593786
OTUD6B-AS1	greenyellow	0.589876
EBLN3	greenyellow	0.576088
LOC100505715	greenyellow	0.568081
TCEAL9	greenyellow	0.566575
CMTR2	greenyellow	0.53814
LINC00998	greenyellow	0.529529
AK6	greenyellow	0.504927
CEP83	greenyellow	0.462565
LOC101927151	greenyellow	0.455686
MTERF1	greenyellow	0.443673
DCDC5	greenyellow	0.435253
LINC00597	greenyellow	0.433746
FLJ37201	greenyellow	0.418942
SDHAF3	greenyellow	0.40947
ZBED9	greenyellow	0.395311
PRMT9	greenyellow	0.385418
LOC100131257	grey60	0.909963
LOC101929486	grey60	0.857033
LOC101928103	grey60	0.855747
KMT2A	grey60	0.851762
KMT2E	grey60	0.845709
CCDC18-AS1	grey60	0.820357
LINC01004	grey60	0.798689
LOC55338	grey60	0.795547
GHET1	grey60	0.79526
LOC101928118	grey60	0.780204
LOC401261	grey60	0.774523
ROR1-AS1	grey60	0.757812
LOC100129434	grey60	0.723491
NCBP3	grey60	0.718794
TXLNGY	grey60	0.710171
LINC01355	grey60	0.693016
LOC643406	grey60	0.690578
LOC105372751	grey60	0.688068
HYMAI	grey60	0.658152
LOC729987	grey60	0.65586
LOC101926889	grey60	0.653354
RSRP1	grey60	0.644828
LINC01000	grey60	0.644291
LOC101926898	grey60	0.638047
MINOS1P1	grey60	0.63573
EVADR	lightcyan	0.871381
ADGRG7	lightcyan	0.82646
AOC1	lightcyan	0.82075
LOC102723493	lightcyan	0.780576
LOC105375166	lightcyan	0.772092
MISP	lightcyan	0.71599
LINC01207	lightcyan	0.706577
LINC01559	lightcyan	0.690597
LINC01133	lightcyan	0.643311
NAT8B	lightcyan	0.620379
MALRD1	lightcyan	0.609598
SMIM24	lightcyan	0.583973
FLJ22763	lightcyan	0.577036
ERO1A	lightcyan	0.56831
TMIGD3	lightcyan	0.547927
LINC01589	lightcyan	0.531744
LOC105376382	lightcyan	0.522588
MIR194-2HG	lightcyan	0.516204
LOC400655	lightcyan	0.506964
LOC101929340	lightcyan	0.50303
LINC01094	lightcyan	0.492542
LOC101927132	lightcyan	0.484112
TMEM94	lightcyan	0.483071
LOC101060542	lightcyan	0.447817
LINC01550	lightcyan	0.43048
MIR100HG	lightgreen	0.804549
BORCS7	lightgreen	0.77081
LOC100507577	lightgreen	0.762225
NADK2	lightgreen	0.761332
ZAK	lightgreen	0.71543
CEP126	lightgreen	0.669876
NNT-AS1	lightgreen	0.625905
SUSD6	lightgreen	0.581768
LOC105377105	lightgreen	0.563915
ADGRL3	lightgreen	0.525452
MTERF2	lightgreen	0.516599
LINC00997	lightgreen	0.487479
LOC105376575	lightgreen	0.474119
LINC01184	lightgreen	0.471397
LINC00890	lightgreen	0.468749
LOC653602	lightgreen	0.436269
LOC440300	lightgreen	0.424052
PKI55	lightgreen	0.422358
LINC00632	lightgreen	0.411774
LOC100128288	lightgreen	0.403113
LOC100294362	lightgreen	0.400118
FAR2P1	lightgreen	0.392701
LOC100505984	lightgreen	0.373864
PPP1R26-AS1	lightgreen	0.373149
ERMARD	lightgreen	0.372693
MIR124-2HG	lightyellow	0.835509
SVBP	lightyellow	0.812041
OLMALINC	lightyellow	0.808223
MYCL	lightyellow	0.771746
LOC389906	lightyellow	0.714079
FLJ10038	lightyellow	0.699799
LINC01159	lightyellow	0.696405
LINC00938	lightyellow	0.695671
LOC339260	lightyellow	0.674389
TSL	lightyellow	0.665233
LOC101927120	lightyellow	0.646452
KCNN1	lightyellow	0.645627
CCER2	lightyellow	0.642007
FLJ12825	lightyellow	0.636999
LOC441204	lightyellow	0.636795
LOC101929563	lightyellow	0.634686
LOC105375304	lightyellow	0.626149
LOC646903	lightyellow	0.615981
LOC100507194	lightyellow	0.615184
FLJ37453	lightyellow	0.61108
LOC389895	lightyellow	0.59023
LINC00888	lightyellow	0.587578
LINC00294	lightyellow	0.586455
LINC01089	lightyellow	0.572704
KMT5C	lightyellow	0.570332
LINC01224	magenta	0.869946
CD24	magenta	0.77521
LOC150051	magenta	0.763505
CNOT9	magenta	0.758785
TESMIN	magenta	0.742783
NCBP2-AS2	magenta	0.637092
CEP131	magenta	0.622619
MRM2	magenta	0.595375
HNRNPDL	magenta	0.55778
ATP2A1-AS1	magenta	0.546852
LINC01234	magenta	0.523897
JADE3	magenta	0.519467
IRAIN	magenta	0.519408
LINC00664	magenta	0.512194
LOC100132356	magenta	0.484791
TYMSOS	magenta	0.473837
LOC344967	magenta	0.458795
SNHG17	magenta	0.444183
FGF14-AS2	magenta	0.436248
RAB30-AS1	magenta	0.418956
HMCES	magenta	0.418142
SSC4D	magenta	0.407795
SGF29	magenta	0.399394
ZNF528-AS1	magenta	0.391788
LOC105370333	magenta	0.391375
HMP19	midnightblue	0.948645
BRINP3	midnightblue	0.862101
MTURN	midnightblue	0.85455
ADGRB3	midnightblue	0.803778
ADGRG1	midnightblue	0.799581
PLPPR1	midnightblue	0.765103
LINC01260	midnightblue	0.727702
LOC103344931	midnightblue	0.708762
DMTN	midnightblue	0.704965
ADGRA1	midnightblue	0.659236
PXYLP1	midnightblue	0.657013
CCEPR	midnightblue	0.651239
LOC100129697	midnightblue	0.649584
PLPPR5	midnightblue	0.624158
RBSN	midnightblue	0.587915
MAPT-IT1	midnightblue	0.579453
LOC101928000	midnightblue	0.574919
WTH3DI	midnightblue	0.555628
BRINP2	midnightblue	0.55426
LINC01102	midnightblue	0.549417
LOC102723471	midnightblue	0.516992
LINC00581	midnightblue	0.516467
LOC644172	midnightblue	0.512349
ADGRB1	midnightblue	0.494277
LOC441052	midnightblue	0.481865
CFAP52	orange	0.884007
CFAP126	orange	0.87699
C11orf97	orange	0.85493
CFAP77	orange	0.828895
CFAP161	orange	0.814869
CFAP45	orange	0.810984
CCDC190	orange	0.800895
PRR29	orange	0.794808
CFAP73	orange	0.771253
CFAP61	orange	0.76886
LINC01088	orange	0.761817
LOC102725191	orange	0.752589
B4GAT1	orange	0.745358
CFAP70	orange	0.743982
DRC7	orange	0.741135
IFT22	orange	0.73891
DRC3	orange	0.736947
BBOF1	orange	0.727394
CFAP65	orange	0.718204
CFAP206	orange	0.683254
CFAP157	orange	0.666784
CFAP36	orange	0.663638
LOC100506990	orange	0.652579
LOC100506844	orange	0.650252
CFAP46	orange	0.645038
PRR36	pink	0.775553
MIR4697HG	pink	0.64757
FAM234B	pink	0.573733
CARMIL2	pink	0.549847
MTCL1	pink	0.539689
PKD1P6-NPIPP1	pink	0.506424
CARMIL3	pink	0.504957
PLPPR3	pink	0.452916
NATD1	pink	0.45153
DPH6	pink	0.44275
LZTS3	pink	0.432458
MGC57346	pink	0.40893
LOC730098	pink	0.383756
EDNRB-AS1	pink	0.380086
LOC100287015	pink	0.352161
ADGRA1-AS1	pink	0.345721
GFY	pink	0.342481
LOC100996342	pink	0.308066
DARS-AS1	pink	0.29038
LINC00950	pink	0.286823
LOC100132147	pink	0.281601
PLPP7	pink	0.267946
MFSD13A	pink	0.267157
MEF2C-AS1	pink	0.261756
EP300-AS1	pink	0.253924
ADGRA2	purple	0.832557
HAND2-AS1	purple	0.74923
LOC646762	purple	0.72559
FLJ44635	purple	0.712538
TMEM263	purple	0.699678
LOC286178	purple	0.686258
ADGRF5	purple	0.631927
P3H1	purple	0.575536
LOC101929657	purple	0.521842
SNHG18	purple	0.508908
MIR503HG	purple	0.49077
LOC101927476	purple	0.458972
LOC101928370	purple	0.417279
LOC102723354	purple	0.387864
NORAD	purple	0.385049
TBX2-AS1	purple	0.380298
LOC284865	purple	0.374326
CYP2B7P	purple	0.368254
NECTIN4	purple	0.358164
PHYKPL	purple	0.354298
ZNF667-AS1	purple	0.346653
SENCR	purple	0.34614
LOC101929723	purple	0.333204
TARID	purple	0.333163
MGC72080	purple	0.332672
VTN	red	0.895653
LOC284825	red	0.635414
MIR4458HG	red	0.615581
ERICH4	red	0.606837
LOC100131626	red	0.605428
GATA6-AS1	red	0.547734
ADGRD1	red	0.523139
LOC100132735	red	0.515462
ADGRL4	red	0.512735
PCAT19	red	0.512323
LINC01612	red	0.482597
LINC00960	red	0.482233
LOC100996579	red	0.445314
ST20-AS1	red	0.390003
LOC105374060	red	0.386829
LOC101930114	red	0.364875
LOC100130331	red	0.363328
LINC00282	red	0.359295
MGC16275	red	0.35363
LOC100129518	red	0.344875
KCNE5	red	0.340787
MBNL1-AS1	red	0.337994
LRRC75B	red	0.331117
ERICH3	red	0.329719
LOC105370203	red	0.316629
MRPL57	royalblue	0.734796
LINC01011	royalblue	0.692738
LOC643623	royalblue	0.680601
PYM1	royalblue	0.621359
UTP4	royalblue	0.609942
GCN1	royalblue	0.558764
TKFC	royalblue	0.555187
RTCB	royalblue	0.551135
RITA1	royalblue	0.530671
TMEM266	royalblue	0.478821
LINC01611	royalblue	0.468005
LINC00926	royalblue	0.454586
ZPR1	royalblue	0.45007
FAAP20	royalblue	0.440366
LOC100422556	royalblue	0.437818
MCRIP1	royalblue	0.430497
LOC644919	royalblue	0.417938
PP7080	royalblue	0.410707
UQCC2	royalblue	0.388648
LINC01460	royalblue	0.38549
LOC101928238	royalblue	0.379632
VPS9D1-AS1	royalblue	0.373098
LOC100133091	royalblue	0.355535
NSMCE3	royalblue	0.353523
LOC728743	royalblue	0.348861
MRLN	salmon	0.934155
PRR32	salmon	0.904086
LOC100506725	salmon	0.713442
LOC105374972	salmon	0.681082
LOC101929726	salmon	0.628074
MIR133A1HG	salmon	0.609338
LBX1-AS1	salmon	0.571025
MIR193BHG	salmon	0.547658
LOC105373553	salmon	0.546783
LINC00930	salmon	0.541799
MSC-AS1	salmon	0.531664
MYHAS	salmon	0.52515
LINC01114	salmon	0.523563
ADGRE5	salmon	0.499937
KGFLP2	salmon	0.474866
BANCR	salmon	0.473759
LANCL1-AS1	salmon	0.455797
LOC100506869	salmon	0.447705
LOC729970	salmon	0.442136
MGC2889	salmon	0.426996
LINC01121	salmon	0.423599
LOC100268168	salmon	0.423353
JCHAIN	salmon	0.415095
HRAT92	salmon	0.414359
LOC100506675	salmon	0.41183
HACD3	tan	0.749114
CRACR2B	tan	0.63879
IPW	tan	0.63672
LOC105376805	tan	0.581598
PCNX2	tan	0.564034
MFSD14A	tan	0.557929
LOC101928731	tan	0.552886
LMNTD1	tan	0.519633
KIAA1804	tan	0.513355
ZNF350-AS1	tan	0.507666
TIGAR	tan	0.506912
LOC101928796	tan	0.499883
GPR1-AS	tan	0.485555
MEI4	tan	0.480612
RIPPLY3	tan	0.47676
ADGRV1	tan	0.476662
LOC101929163	tan	0.467968
GOLGA2P5	tan	0.455697
LOC100506100	tan	0.454606
STX18-AS1	tan	0.441035
NECTIN2	tan	0.43616
LOC729732	tan	0.433365
HACD4	tan	0.432052
SPACA6	tan	0.429055
NUDT16P1	tan	0.414623
LINC01158	turquoise	0.805564
MIR9-3HG	turquoise	0.78721
LINC01578	turquoise	0.72227
NECTIN1	turquoise	0.722039
UG0898H09	turquoise	0.718499
LINC01351	turquoise	0.713892
LOC400043	turquoise	0.707796
NR2F1-AS1	turquoise	0.706495
LOC101927043	turquoise	0.687986
LINC01003	turquoise	0.666537
LINC00673	turquoise	0.654601
LOC730101	turquoise	0.650171
HAGLROS	turquoise	0.63634
LOC101928307	turquoise	0.624743
DISP3	turquoise	0.622123
MIR99AHG	turquoise	0.618536
LINC01560	turquoise	0.61443
LINC00889	turquoise	0.601687
KRTAP5-AS1	turquoise	0.593127
GAREM2	turquoise	0.581641
ARHGAP19-SLIT1	turquoise	0.579228
THCAT155	turquoise	0.579138
LOC283683	turquoise	0.56135
LOC400940	turquoise	0.550844
LOC105373656	turquoise	0.53588
CENPC	white	0.832489
ICE2	white	0.823868
ZGRF1	white	0.806476
CEP295	white	0.803237
LOC102724434	white	0.775995
WAPL	white	0.763111
LSM8	white	0.754894
SLF1	white	0.73508
LOC729348	white	0.731091
CEP162	white	0.727589
LOC441666	white	0.724605
ICE1	white	0.724563
PPP4R3A	white	0.723127
NUP58	white	0.665834
NECTIN3	white	0.650923
STK26	white	0.64431
ARMT1	white	0.635222
LINC00368	white	0.629857
CARNMT1	white	0.604775
VCPKMT	white	0.588919
PUM3	white	0.585115
PRELID3B	white	0.584629
LOC101929415	white	0.573928
EDRF1	white	0.569768
LOC101927690	white	0.561361
RAB29	yellow	0.819072
SNU13	yellow	0.719393
NAXE	yellow	0.661904
POMGNT2	yellow	0.660219
LINC01278	yellow	0.641965
RPARP-AS1	yellow	0.641432
LOC100507507	yellow	0.639538
ZNF561-AS1	yellow	0.636158
HACD1	yellow	0.634402
LKAAEAR1	yellow	0.628641
CTBP1-AS2	yellow	0.620256
LOC101929243	yellow	0.613677
LOC105374366	yellow	0.552412
FAM234A	yellow	0.531876
LOC105374546	yellow	0.493598
LINC00880	yellow	0.486233
B4GALT1-AS1	yellow	0.48207
COPS9	yellow	0.476092
BEX3	yellow	0.469343
LOC93622	yellow	0.454541
CIPC	yellow	0.454283
LINC01547	yellow	0.446879
LOC440028	yellow	0.442924
LOC101930094	yellow	0.442208
LOC101926941	yellow	0.438547

## Sheet: STableS8
	set1_length	set2_length	overlap	ratio	p.value	q.val	Module
Mesodermal.precursors	577	149	0	0	1	1	black
Mesodermal.precursors.1	883	149	0	0	1	1	blue
Mesodermal.precursors.2	701	149	7	1.21867	0.361228	1	brown
Mesodermal.precursors.3	382	149	0	0	1	1	cyan
Mesodermal.precursors.4	620	149	3	0.573953	0.891267	1	darkgreen
Mesodermal.precursors.5	571	149	4	0.840924	0.699933	1	darkgrey
Mesodermal.precursors.6	827	149	12	1.83077	0.0420264	0.567356	darkorange
Mesodermal.precursors.7	892	149	1	0.128613	0.999502	1	darkred
Mesodermal.precursors.8	536	149	1	0.218698	0.989146	1	darkturquoise
Mesodermal.precursors.9	540	149	4	0.891153	0.657468	1	green
Mesodermal.precursors.10	622	149	3	0.572033	0.892536	1	greenyellow
Mesodermal.precursors.11	948	149	1	0.120607	0.999695	1	grey60
Mesodermal.precursors.12	689	149	0	0	1	1	lightcyan
Mesodermal.precursors.13	444	149	0	0	1	1	lightgreen
Mesodermal.precursors.14	687	149	0	0	1	1	lightyellow
Mesodermal.precursors.15	746	149	1	0.155144	0.998224	1	magenta
Mesodermal.precursors.16	626	149	1	0.186231	0.99499	1	midnightblue
Mesodermal.precursors.17	801	149	0	0	1	1	orange
Mesodermal.precursors.18	471	149	2	0.504255	0.904665	1	pink
Mesodermal.precursors.19	602	149	3	0.591818	0.879242	1	purple
Mesodermal.precursors.20	668	149	2	0.351078	0.976311	1	red
Mesodermal.precursors.21	695	149	2	0.33687	0.980567	1	royalblue
Mesodermal.precursors.22	528	149	88	56.9815	6.85953e-97	1.85207e-95	salmon
Mesodermal.precursors.23	545	149	0	0	1	1	tan
Mesodermal.precursors.24	656	149	3	0.541178	0.912171	1	turquoise
Mesodermal.precursors.25	890	149	2	0.259909	0.995532	1	white
Mesodermal.precursors.26	853	149	5	0.69621	0.840164	1	yellow
Astroglia	577	114	2	0.53762	0.884383	1	black
Astroglia.1	883	114	1	0.170618	0.996826	1	blue
Astroglia.2	701	114	9	2.12959	0.033967	0.229277	brown
Astroglia.3	382	114	0	0	1	1	cyan
Astroglia.4	620	114	4	1.01948	0.555882	1	darkgreen
Astroglia.5	571	114	5	1.40365	0.295218	1	darkgrey
Astroglia.6	827	114	15	3.18555	0.00022607	0.00305195	darkorange
Astroglia.7	892	114	0	0	1	1	darkred
Astroglia.8	536	114	9	2.82308	0.00703378	0.063304	darkturquoise
Astroglia.9	540	114	3	0.873175	0.669095	1	green
Astroglia.10	622	114	1	0.246045	0.982081	1	greenyellow
Astroglia.11	948	114	5	0.824184	0.723568	1	grey60
Astroglia.12	689	114	1	0.221223	0.98848	1	lightcyan
Astroglia.13	444	114	1	0.348462	0.942522	1	lightgreen
Astroglia.14	687	114	0	0	1	1	lightyellow
Astroglia.15	746	114	1	0.20362	0.9921	1	magenta
Astroglia.16	626	114	2	0.494001	0.910385	1	midnightblue
Astroglia.17	801	114	35	9.89849	2.32032e-20	6.26488e-19	orange
Astroglia.18	471	114	2	0.663162	0.803195	1	pink
Astroglia.19	602	114	0	0	1	1	purple
Astroglia.20	668	114	0	0	1	1	red
Astroglia.21	695	114	0	0	1	1	royalblue
Astroglia.22	528	114	0	0	1	1	salmon
Astroglia.23	545	114	2	0.570355	0.863843	1	tan
Astroglia.24	656	114	4	0.961184	0.600853	1	turquoise
Astroglia.25	890	114	4	0.697727	0.821256	1	white
Astroglia.26	853	114	4	0.72972	0.794752	1	yellow
DA.neurons	577	76	0	0	1	1	black
DA.neurons.1	883	76	5	1.36718	0.316717	0.950152	blue
DA.neurons.2	701	76	6	2.12472	0.0755063	0.300778	brown
DA.neurons.3	382	76	6	3.99971	0.00551056	0.0743926	cyan
DA.neurons.4	620	76	0	0	1	1	darkgreen
DA.neurons.5	571	76	3	1.25572	0.435067	1	darkgrey
DA.neurons.6	827	76	3	0.852845	0.684716	1	darkorange
DA.neurons.7	892	76	0	0	1	1	darkred
DA.neurons.8	536	76	2	0.880155	0.665663	1	darkturquoise
DA.neurons.9	540	76	5	2.28867	0.0779795	0.300778	green
DA.neurons.10	622	76	2	0.754324	0.7437	1	greenyellow
DA.neurons.11	948	76	0	0	1	1	grey60
DA.neurons.12	689	76	1	0.334044	0.948828	1	lightcyan
DA.neurons.13	444	76	4	2.20748	0.1182	0.398927	lightgreen
DA.neurons.14	687	76	1	0.335056	0.948376	1	lightyellow
DA.neurons.15	746	76	0	0	1	1	magenta
DA.neurons.16	626	76	7	2.83587	0.0164031	0.110721	midnightblue
DA.neurons.17	801	76	1	0.285412	0.968788	1	orange
DA.neurons.18	471	76	0	0	1	1	pink
DA.neurons.19	602	76	7	2.95432	0.0134937	0.110721	purple
DA.neurons.20	668	76	1	0.34498	0.943878	1	red
DA.neurons.21	695	76	1	0.331041	0.950162	1	royalblue
DA.neurons.22	528	76	6	2.85717	0.0240429	0.129831	salmon
DA.neurons.23	545	76	2	0.86512	0.674633	1	tan
DA.neurons.24	656	76	12	5.03008	1.81956e-05	0.000491281	turquoise
DA.neurons.25	890	76	1	0.255504	0.978977	1	white
DA.neurons.26	853	76	0	0	1	1	yellow
Forebrain	577	148	2	0.411616	0.953104	1	black
Forebrain.1	883	148	3	0.399042	0.978399	1	blue
Forebrain.2	701	148	12	2.1979	0.0130682	0.0882104	brown
Forebrain.3	382	148	1	0.311955	0.95874	1	cyan
Forebrain.4	620	148	1	0.189393	0.994535	1	darkgreen
Forebrain.5	571	148	1	0.20626	0.991695	1	darkgrey
Forebrain.6	827	148	1	0.140222	0.999079	1	darkorange
Forebrain.7	892	148	1	0.129496	0.999476	1	darkred
Forebrain.8	536	148	7	1.62565	0.153391	0.82831	darkturquoise
Forebrain.9	540	148	3	0.667126	0.825018	1	green
Forebrain.10	622	148	2	0.380747	0.965924	1	greenyellow
Forebrain.11	948	148	2	0.244819	0.997006	1	grey60
Forebrain.12	689	148	2	0.342279	0.978998	1	lightcyan
Forebrain.13	444	148	2	0.539589	0.883342	1	lightgreen
Forebrain.14	687	148	6	1.06536	0.49894	1	lightyellow
Forebrain.15	746	148	5	0.807411	0.739341	1	magenta
Forebrain.16	626	148	41	11.305	8.3492e-26	2.25428e-24	midnightblue
Forebrain.17	801	148	0	0	1	1	orange
Forebrain.18	471	148	17	4.97137	3.44074e-07	3.09667e-06	pink
Forebrain.19	602	148	2	0.393895	0.960704	1	purple
Forebrain.20	668	148	1	0.175273	0.996377	1	red
Forebrain.21	695	148	1	0.168189	0.997126	1	royalblue
Forebrain.22	528	148	2	0.451235	0.933993	1	salmon
Forebrain.23	545	148	1	0.216443	0.989635	1	tan
Forebrain.24	656	148	23	5.00425	4.10034e-09	5.53547e-08	turquoise
Forebrain.25	890	148	2	0.261704	0.995326	1	white
Forebrain.26	853	148	1	0.135735	0.999265	1	yellow
Retina	577	97	0	0	1	1	black
Retina.1	883	97	2	0.406776	0.954742	1	blue
Retina.2	701	97	2	0.518163	0.896039	1	brown
Retina.3	382	97	1	0.479071	0.87586	1	cyan
Retina.4	620	97	1	0.290871	0.966935	1	darkgreen
Retina.5	571	97	1	0.31677	0.956519	1	darkgrey
Retina.6	827	97	3	0.661504	0.828839	1	darkorange
Retina.7	892	97	1	0.198896	0.992871	1	darkred
Retina.8	536	97	1	0.338175	0.94715	1	darkturquoise
Retina.9	540	97	4	1.39355	0.332212	1	green
Retina.10	622	97	3	0.891147	0.656276	1	greenyellow
Retina.11	948	97	3	0.572714	0.891378	1	grey60
Retina.12	689	97	1	0.260655	0.977544	1	lightcyan
Retina.13	444	97	3	1.26369	0.429916	1	lightgreen
Retina.14	687	97	7	1.96986	0.0775024	0.523141	lightyellow
Retina.15	746	97	2	0.485555	0.914993	1	magenta
Retina.16	626	97	17	6.03385	3.63806e-08	9.82275e-07	midnightblue
Retina.17	801	97	9	2.20957	0.0286943	0.258249	orange
Retina.18	471	97	4	1.60579	0.248983	1	pink
Retina.19	602	97	1	0.299894	0.963432	1	purple
Retina.20	668	97	0	0	1	1	red
Retina.21	695	97	0	0	1	1	royalblue
Retina.22	528	97	1	0.343466	0.944742	1	salmon
Retina.23	545	97	5	1.74741	0.171047	0.923656	tan
Retina.24	656	97	15	4.92557	2.1941e-06	2.96204e-05	turquoise
Retina.25	890	97	2	0.403404	0.956204	1	white
Retina.26	853	97	0	0	1	1	yellow
Neuroepithelial.cells	577	112	0	0	1	1	black
Neuroepithelial.cells.1	883	112	0	0	1	1	blue
Neuroepithelial.cells.2	701	112	9	2.17111	0.030795	0.173819	brown
Neuroepithelial.cells.3	382	112	6	2.63597	0.0321887	0.173819	cyan
Neuroepithelial.cells.4	620	112	2	0.508101	0.902169	1	darkgreen
Neuroepithelial.cells.5	571	112	6	1.73541	0.145649	0.65542	darkgrey
Neuroepithelial.cells.6	827	112	32	8.59838	2.7288e-17	3.68388e-16	darkorange
Neuroepithelial.cells.7	892	112	2	0.347265	0.977229	1	darkred
Neuroepithelial.cells.8	536	112	2	0.590886	0.850639	1	darkturquoise
Neuroepithelial.cells.9	540	112	0	0	1	1	green
Neuroepithelial.cells.10	622	112	0	0	1	1	greenyellow
Neuroepithelial.cells.11	948	112	1	0.161171	0.997709	1	grey60
Neuroepithelial.cells.12	689	112	1	0.225235	0.987539	1	lightcyan
Neuroepithelial.cells.13	444	112	0	0	1	1	lightgreen
Neuroepithelial.cells.14	687	112	0	0	1	1	lightyellow
Neuroepithelial.cells.15	746	112	1	0.207313	0.991398	1	magenta
Neuroepithelial.cells.16	626	112	0	0	1	1	midnightblue
Neuroepithelial.cells.17	801	112	0	0	1	1	orange
Neuroepithelial.cells.18	471	112	0	0	1	1	pink
Neuroepithelial.cells.19	602	112	34	13.2855	1.38551e-23	3.74089e-22	purple
Neuroepithelial.cells.20	668	112	2	0.470175	0.923681	1	red
Neuroepithelial.cells.21	695	112	1	0.22321	0.988015	1	royalblue
Neuroepithelial.cells.22	528	112	9	2.92392	0.00570789	0.051371	salmon
Neuroepithelial.cells.23	545	112	1	0.28724	0.968392	1	tan
Neuroepithelial.cells.24	656	112	1	0.237037	0.984565	1	turquoise
Neuroepithelial.cells.25	890	112	0	0	1	1	white
Neuroepithelial.cells.26	853	112	1	0.180146	0.995724	1	yellow
Proliferative.precursors	577	73	0	0	1	1	black
Proliferative.precursors.1	883	73	5	1.42774	0.287676	1	blue
Proliferative.precursors.2	701	73	3	1.05788	0.545058	1	brown
Proliferative.precursors.3	382	73	35	46.6046	2.2842e-39	6.16734e-38	cyan
Proliferative.precursors.4	620	73	1	0.388364	0.923003	1	darkgreen
Proliferative.precursors.5	571	73	0	0	1	1	darkgrey
Proliferative.precursors.6	827	73	2	0.583942	0.854809	1	darkorange
Proliferative.precursors.7	892	73	0	0	1	1	darkred
Proliferative.precursors.8	536	73	0	0	1	1	darkturquoise
Proliferative.precursors.9	540	73	0	0	1	1	green
Proliferative.precursors.10	622	73	0	0	1	1	greenyellow
Proliferative.precursors.11	948	73	0	0	1	1	grey60
Proliferative.precursors.12	689	73	0	0	1	1	lightcyan
Proliferative.precursors.13	444	73	1	0.548169	0.839096	1	lightgreen
Proliferative.precursors.14	687	73	0	0	1	1	lightyellow
Proliferative.precursors.15	746	73	1	0.320333	0.954782	1	magenta
Proliferative.precursors.16	626	73	1	0.384502	0.924924	1	midnightblue
Proliferative.precursors.17	801	73	0	0	1	1	orange
Proliferative.precursors.18	471	73	0	0	1	1	pink
Proliferative.precursors.19	602	73	4	1.67983	0.227679	1	purple
Proliferative.precursors.20	668	73	4	1.50709	0.286513	1	red
Proliferative.precursors.21	695	73	0	0	1	1	royalblue
Proliferative.precursors.22	528	73	6	2.98559	0.0201294	0.271747	salmon
Proliferative.precursors.23	545	73	0	0	1	1	tan
Proliferative.precursors.24	656	73	2	0.743989	0.750404	1	turquoise
Proliferative.precursors.25	890	73	4	1.11499	0.490312	1	white
Proliferative.precursors.26	853	73	0	0	1	1	yellow
Microglia	577	249	0	0	1	1	black
Microglia.1	883	249	1	0.0771492	0.999997	1	blue
Microglia.2	701	249	11	1.14279	0.378053	1	brown
Microglia.3	382	249	5	0.944365	0.611643	1	cyan
Microglia.4	620	249	8	0.929627	0.629188	1	darkgreen
Microglia.5	571	249	8	1.01342	0.535749	1	darkgrey
Microglia.6	827	249	15	1.33721	0.173439	1	darkorange
Microglia.7	892	249	7	0.551254	0.966363	1	darkred
Microglia.8	536	249	5	0.664546	0.867261	1	darkturquoise
Microglia.9	540	249	9	1.21609	0.332245	1	green
Microglia.10	622	249	0	0	1	1	greenyellow
Microglia.11	948	249	3	0.21689	0.999855	1	grey60
Microglia.12	689	249	56	7.8454	1.37867e-27	3.72241e-26	lightcyan
Microglia.13	444	249	6	0.975986	0.580323	1	lightgreen
Microglia.14	687	249	4	0.40801	0.986929	1	lightyellow
Microglia.15	746	249	2	0.185101	0.999707	1	magenta
Microglia.16	626	249	1	0.110524	0.99986	1	midnightblue
Microglia.17	801	249	7	0.617752	0.930486	1	orange
Microglia.18	471	249	0	0	1	1	pink
Microglia.19	602	249	15	1.87434	0.0207056	0.186351	purple
Microglia.20	668	249	20	2.3048	0.00103559	0.0139804	red
Microglia.21	695	249	3	0.300643	0.996791	1	royalblue
Microglia.22	528	249	4	0.53676	0.936805	1	salmon
Microglia.23	545	249	4	0.519381	0.946133	1	tan
Microglia.24	656	249	5	0.538271	0.951594	1	turquoise
Microglia.25	890	249	1	0.0765101	0.999997	1	white
Microglia.26	853	249	6	0.492779	0.979855	1	yellow

## Sheet: STableS9
Tan	Blue	Darkgreen	Darkgrey	Darkorange	Orange	Light cyan	Yellow	Red	Cyan	White
Inositol signaling	DNA replication	Interleukin signaling	Neuroinflammation	Endothelial	Astrocyte	Microglia	Undetermined	Undetermined	mRNA translation activity upon external and internal physiological stimuli + Proliferative precursors
	Kinetochore Metaphase Signaling Pathway	ILK Signaling	Neuroinflammation Signaling Pathway	Iron homeostasis signaling pathway		PXR/RXR Activation	Mitochondrial Dysfunction	FXR/RXR Activation	EIF2 Signaling	Protein Ubiquitination Pathway
	Role of BRCA1 in DNA Damage Response	JAK/STAT Signaling	TREM1 Signaling	Acute Phase Response Signaling	Phototransduction Pathway	LPS/IL-1 Mediated Inhibition of RXR Function	Oxidative Phosphorylation	LXR/RXR Activation	Regulation of eIF4 and p70S6K Signaling	Kinetochore Metaphase Signaling Pathway
FGF Signaling	Cell Cycle Control of Chromosomal Replication	Tight Junction Signaling	Wound Healing Signaling Pathway	IL-22 Signaling		Granulocyte Adhesion and Diapedesis	Sirtuin Signaling Pathway	Acute Phase Response Signaling	mTOR Signaling
Superpathway of Inositol Phosphate Compounds	Role of CHK Proteins in Cell Cycle Checkpoint Control	IL-17A Signaling in Airway Cells	HMGB1 Signaling	Role of JAK family kinases in IL-6-type Cytokine Signaling	Glutamate Receptor Signaling	Estrogen Biosynthesis	Estrogen Receptor Signaling	IL-12 Signaling and Production in Macrophages	Coronavirus Pathogenesis Pathway
3-phosphoinositide Biosynthesis	Cell Cycle: G2/M DNA Damage Checkpoint Regulation	Sirtuin Signaling Pathway	Role of MAPK Signaling in the Pathogenesis of Influenza	LPS/IL-1 Mediated Inhibition of RXR Function		Leukocyte Extravasation Signaling	Phagosome Maturation	LPS/IL-1 Mediated Inhibition of RXR Function		Senescence Pathway
	Hereditary Breast Cancer Signaling	IL-17A Signaling in Fibroblasts	Pulmonary Fibrosis Idiopathic Signaling Pathway	Caveolar-mediated Endocytosis Signaling	Salvage Pathways of Pyrimidine Ribonucleotides	Osteoarthritis Pathway	Huntington's Disease Signaling	Atherosclerosis Signaling		Hereditary Breast Cancer Signaling
Growth Hormone Signaling	Mitotic Roles of Polo-Like Kinase	Role of IL-17A in Arthritis	Erythropoietin Signaling Pathway	Interferon Signaling		Agranulocyte Adhesion and Diapedesis	Glucocorticoid Receptor Signaling	Coagulation System	Toll-like Receptor Signaling	ATM Signaling
	ATM Signaling		Role of MAPK Signaling in Promoting the Pathogenesis of Influenza	Role of Osteoblasts, Osteoclasts and Chondrocytes in Rheumatoid Arthritis		FXR/RXR Activation	Clathrin-mediated Endocytosis Signaling	Xenobiotic Metabolism CAR Signaling Pathway		Regulation of eIF4 and p70S6K Signaling
	Estrogen-mediated S-phase Entry	VEGF Signaling	IL-17 Signaling	Hepatic Fibrosis Signaling Pathway		Melatonin Degradation I	Iron homeostasis signaling pathway	Production of Nitric Oxide and Reactive Oxygen Species in Macrophages		Mitotic Roles of Polo-Like Kinase
	GADD45 Signaling	Role of RIG1-like Receptors in Antiviral Innate Immunity	Role of Macrophages, Fibroblasts and Endothelial Cells in Rheumatoid Arthritis	Hepatic Fibrosis / Hepatic Stellate Cell Activation		SPINK1 Pancreatic Cancer Pathway	Colanic Acid Building Blocks Biosynthesis	Maturity Onset Diabetes of Young (MODY) Signaling		Spliceosomal Cycle
Germ Cell-Sertoli Cell Junction Signaling	Cyclins and Cell Cycle Regulation	WNT/Ca+ pathway		NRF2-mediated Oxidative Stress Response		Neuroinflammation Signaling Pathway	Ferroptosis Signaling Pathway	Nicotine Degradation II	Circadian Rhythm Signaling	CCR3 Signaling in Eosinophils
Lymphotoxin β Receptor Signaling	Cell Cycle Regulation by BTG Family Proteins	Senescence Pathway	MSP-RON Signaling Pathway	Phagosome Maturation		Acetone Degradation I (to Methylglyoxal)	Amyotrophic Lateral Sclerosis Signaling	Extrinsic Prothrombin Activation Pathway	Insulin Secretion Signaling Pathway	ERBB4 Signaling
Autophagy	DNA damage-induced 14-3-3σ Signaling	iNOS Signaling	Intrinsic Prothrombin Activation Pathway	Oncostatin M Signaling		Superpathway of Melatonin Degradation	Opioid Signaling Pathway	Xenobiotic Metabolism Signaling
NGF Signaling	HER-2 Signaling in Breast Cancer	Triacylglycerol Biosynthesis	Atherosclerosis Signaling	Necroptosis Signaling Pathway		Complement System	HER-2 Signaling in Breast Cancer	Hepatic Cholestasis	AMPK Signaling	Agrin Interactions at Neuromuscular Junction
RANK Signaling in Osteoclasts	Cell Cycle: G1/S Checkpoint Regulation	CD40 Signaling	Ferroptosis Signaling Pathway	LXR/RXR Activation		Role of Pattern Recognition Receptors in Recognition of Bacteria and Viruses	Synaptogenesis Signaling Pathway	Xenobiotic Metabolism General Signaling Pathway	IL-15 Production	LPS-stimulated MAPK Signaling
	Senescence Pathway		Role of IL-17F in Allergic Inflammatory Airway Diseases	IL-9 Signaling		Hepatic Cholestasis		Clathrin-mediated Endocytosis Signaling		Telomerase Signaling
		IL-4 Signaling	Airway Pathology in Chronic Obstructive Pulmonary Disease	Ferroptosis Signaling Pathway		Inhibition of Matrix Metalloproteases		Xenobiotic Metabolism PXR Signaling Pathway		Hypoxia Signaling in the Cardiovascular System
			Pyroptosis Signaling Pathway	Antigen Presentation Pathway		Phagosome Formation	Glutathione Redox Reactions I	Role of Macrophages, Fibroblasts and Endothelial Cells in Rheumatoid Arthritis		Role of CHK Proteins in Cell Cycle Checkpoint Control
	Sonic Hedgehog Signaling	Small Cell Lung Cancer Signaling	PI3K/AKT Signaling	Activation of IRF by Cytosolic Pattern Recognition Receptors		TREM1 Signaling	Role of MAPK Signaling in Promoting the Pathogenesis of Influenza	Intrinsic Prothrombin Activation Pathway
3-phosphoinositide Degradation	Sumoylation Pathway	IL-7 Signaling Pathway		Wound Healing Signaling Pathway		Inflammasome pathway	FLT3 Signaling in Hematopoietic Progenitor Cells	Superpathway of Melatonin Degradation
Production of Nitric Oxide and Reactive Oxygen Species in Macrophages	NER (Nucleotide Excision Repair, Enhanced Pathway)	Human Embryonic Stem Cell Pluripotency		Coronavirus Pathogenesis Pathway		Retinoate Biosynthesis I	Docosahexaenoic Acid (DHA) Signaling	IL-6 Signaling		ERBB Signaling
	Role of OCT4 in Mammalian Embryonic Stem Cell Pluripotency	Th1 Pathway	p53 Signaling	Role of JAK2 in Hormone-like Cytokine Signaling			Phosphatidylglycerol Biosynthesis II (Non-plastidic)	Nicotine Degradation III		NF-κB Activation by Viruses
			Hepatic Fibrosis Signaling Pathway	Osteoarthritis Pathway		Bupropion Degradation	Dilated Cardiomyopathy Signaling Pathway	Xenobiotic Metabolism AHR Signaling Pathway		VEGF Signaling
	p53 Signaling			Superpathway of D-myo-inositol (1,4,5)-trisphosphate Metabolism		Nicotine Degradation III				Neuregulin Signaling
	WNT/β-catenin Signaling	Caveolar-mediated Endocytosis Signaling	Toll-like Receptor Signaling	Neuroinflammation Signaling Pathway			Autophagy	Iron homeostasis signaling pathway		Thrombopoietin Signaling
	Regulation Of The Epithelial Mesenchymal Transition In Development Pathway	Th1 and Th2 Activation Pathway		Role of PKR in Interferon Induction and Antiviral Response		LXR/RXR Activation	Polyamine Regulation in Colon Cancer	Melatonin Degradation I		Role of BRCA1 in DNA Damage Response
		IL-15 Production		IL-10 Signaling		Methylglyoxal Degradation III	Endometrial Cancer Signaling	Hepatic Fibrosis Signaling Pathway		p53 Signaling
	BER (Base Excision Repair) Pathway	WNT/β-catenin Signaling	Hepatic Cholestasis	Role of Macrophages, Fibroblasts and Endothelial Cells in Rheumatoid Arthritis		Nicotine Degradation II	Endocannabinoid Developing Neuron Pathway	PPAR Signaling
			Heparan Sulfate Biosynthesis (Late Stages)	Complement System		Pyroptosis Signaling Pathway	PFKFB4 Signaling Pathway	Serotonin Degradation		HIPPO signaling
	Ovarian Cancer Signaling	HER-2 Signaling in Breast Cancer	Cardiac Hypertrophy Signaling (Enhanced)	Induction of Apoptosis by HIV1		MSP-RON Signaling Pathway				Inhibition of ARE-Mediated mRNA Degradation Pathway
	Pyridoxal 5'-phosphate Salvage Pathway	Role of Hypercytokinemia/hyperchemokinemia in the Pathogenesis of Influenza	STAT3 Pathway			MSP-RON Signaling In Macrophages Pathway		Thyroid Hormone Metabolism II (via Conjugation and/or Degradation)		UVC-Induced MAPK Signaling
	FAT10 Cancer Signaling Pathway	Atherosclerosis Signaling	Phospholipases	Role of JAK1, JAK2 and TYK2 in Interferon Signaling		Pulmonary Healing Signaling Pathway	Renal Cell Carcinoma Signaling	Erythropoietin Signaling Pathway		Aldosterone Signaling in Epithelial Cells

[truncated: 2 more sheets: STableS10, STableS11]
